# Supplementary material for: Integrated analyses of transcriptome and metabolome provides new insights into the primary and secondary metabolism in response to nitrogen deficiency and soil compaction stress in peanut roots
Source: Front Plant Sci. 2022 Sep 28;13:948742. doi: 10.3389/fpls.2022.948742 (PMC9554563; doi:10.3389/fpls.2022.948742)
Supplement: Supplementary Table S1 — Gene-specific primers used for qRT-PCR. [file Table_1.XLSX]

## Sheet: Sheet1
		Supplemental Table S1 Gene-specific primers used for qRT-PCR.
		Gene ID	Primer type	Primer sequences(5'-3')
		AH03G40290	forward primer	AGTGGAAGTGCCAGCAGTAG
			reverse primer	CTGCATTGCCGATGTCTGTG
		AH13G02820	forward primer	GCTGCAGGATACATAGCGGT
			reverse primer	TGGAGTTGACCCAGCTTTCC
		AH08G06590	forward primer	ATGGCGGCTTCCGTTGATA
			reverse primer	TCTGAGCGGTTGTTGTTATTATTGT
		AH14G05950	forward primer	TGGCCATGTGCGACTATACG
			reverse primer	ACACCAACAATCACTTCAATTCCTG
		AH10G14200	forward primer	ATCCAAAACTCGAAACTCGAAACC
			reverse primer	TCGAAACCGACAGGTGTCTC
		AH14G09580	forward primer	TGTGCTTGAATCTGGAGCTGT
			reverse primer	ACCACAAGATGAAACGCAGTC
		AH11G29000	forward primer	TTGCTACATGGTGGGCACTG
			reverse primer	ATGCCCAATGGTGTGTGCTA
		AH17G28280	forward primer	AGCAATGGGGAAGAGGATCATT
			reverse primer	ATGTCCATTCCATGGCTCCC
		AH17G16890	forward primer	AGAAGTACGTGTTGTGGGTTCA
			reverse primer	TCATGGTCACCACCAGCTTC
		AH16G14390	forward primer	TTGCTCAACCTCGTCCTGTC
			reverse primer	CGGCGGCTGTGAGGAATA
		AH18G34450	forward primer	ACAGTCACCAATGTCGCATGT
			reverse primer	TCCGCAGGCCATTTTGGATT
		AH01G26430	forward primer	CGCACGCATTTTCCTTCTGT
			reverse primer	CCATCCACGTTTAGAACCAAGTT
		AhACT11	forward primer	TTGGAATGGGTCAGAAGGATGC
			reverse primer	AGTGGTGCCTCAGTAAGAAGC
