# Supplementary material for: Integrated analyses of transcriptome and metabolome provides new insights into the primary and secondary metabolism in response to nitrogen deficiency and soil compaction stress in peanut roots
Source: Front Plant Sci. 2022 Sep 28;13:948742. doi: 10.3389/fpls.2022.948742 (PMC9554563; doi:10.3389/fpls.2022.948742)
Supplement: Supplementary Table S2 — Summary of TF genes identified in peanut root. N deficiency response TF genes are marked with blue. Soil compaction response TF genes are marked with yellow. TF gene responsive to those two stresses are marked with red. [file Table_2.XLSX]

## Sheet: Supplemental Table S2 
Supplemental Table S2 Summary of TF genes identified in peanut root. N deficiency response TF genes are marked with blue. Soil compaction response TF genes are marked with yellow. TF gene responsive to those two stresses are marked with red.
Gene_id	Family	T1N1_vs_T2N1_fc(T2N1/T1N1)	T1N1_vs_T2N1_log2fc (T2N1/T1N1)	T1N1_vs_T2N1_significant	T1N1_vs_T2N1_regulate
AH00G03270	AP2	0.827172	-0.27374	no	down
AH01G10830	AP2	1.27226	0.347388	no	up
AH01G12390	AP2	0.749154	-0.416666	no	down
AH01G22540	AP2	0.603129	-0.729462	no	down
AH01G23420	AP2	0.619523	-0.690769	no	down
AH03G01980	AP2	1.41534	0.501153	no	up
AH03G39880	AP2	1.20158	0.264932	no	up
AH03G41970	AP2	0.83	-0.268816	no	down
AH04G29530	AP2	0.731255	-0.451554	no	down
AH05G04530	AP2	0.519409	-0.945056	no	down
AH05G05240	AP2	1.22222	0.289508	no	up
AH05G38340	AP2	0.662353	-0.594328	no	down
AH06G14660	AP2	0.196977	-2.3439	yes	down
AH08G09680	AP2	0.417098	-1.26154	yes	down
AH08G13080	AP2	0.0959107	-3.38216	no	down
AH08G13990	AP2	0.905493	-0.143225	no	down
AH08G25830	AP2	1.14563	0.196145	no	up
AH09G00410	AP2	1.42981	0.515828	no	up
AH09G09190	AP2	0.122913	-3.02429	no	down
AH10G24250	AP2	1.10486	0.14386	no	up
AH11G10430	AP2	1.30854	0.387957	no	up
AH11G12410	AP2	0.684064	-0.547797	no	down
AH11G21010	AP2	1.33057	0.412039	no	up
AH11G34510	AP2	0.588569	-0.764716	no	down
AH11G35350	AP2	0.641862	-0.639665	no	down
AH13G03820	AP2	1.32659	0.407727	no	up
AH13G42780	AP2	1.28642	0.363361	no	up
AH13G44600	AP2	1.73829	0.797669	no	up
AH14G32670	AP2	0.632449	-0.66098	no	down
AH14G34420	AP2	0.27466	-1.86428	no	down
AH15G00270	AP2	0.784084	-0.35092	no	down
AH15G01300	AP2	1.04971	0.0699909	no	up
AH16G17770	AP2	0.39993	-1.32218	no	down
AH16G38910	AP2	0.60469	-0.725732	no	down
AH16G43150	AP2	0.653515	-0.613709	no	down
AH17G34210	AP2	0.467779	-1.0961	yes	down
AH18G03520	AP2	0.0748288	-3.74026	no	down
AH18G30790	AP2	0.549573	-0.863617	no	down
AH19G01070	AP2	1.3378	0.419858	no	up
AH19G12180	AP2	0.169995	-2.55644	no	down
AH20G31430	AP2	5.98748	2.58195	no	up
AH00G03450	ARF	1.2931	0.37083	no	up
AH00G04560	ARF	0.563907	-0.826471	no	down
AH02G10070	ARF	0.73373	-0.446678	no	down
AH02G19690	ARF	1.01278	0.0183267	no	up
AH02G21770	ARF	1	0	no test	no test
AH03G01240	ARF	0.292823	-1.7719	yes	down
AH03G01660	ARF	1.1798	0.238538	no	up
AH03G24710	ARF	0.9598	-0.0591944	no	down
AH03G31160	ARF	1.08809	0.121802	no	up
AH03G37370	ARF	0.697709	-0.519303	no	down
AH03G48640	ARF	0.658125	-0.603568	no	down
AH04G02800	ARF	1.15927	0.213217	no	up
AH04G18310	ARF	1.19107	0.25226	no	up
AH05G24680	ARF	1.56488	0.646051	no	up
AH05G37140	ARF	0.325187	-1.62066	yes	down
AH06G09610	ARF	1.05943	0.0832928	no	up
AH06G10520	ARF	0.733284	-0.447555	no	down
AH06G12970	ARF	0.6909	-0.533452	no	down
AH07G04740	ARF	0.797724	-0.326039	no	down
AH07G11480	ARF	1.12462	0.169436	no	up
AH08G06750	ARF	1	0	no test	no test
AH08G13420	ARF	0.941686	-0.0866815	no	down
AH08G13730	ARF	1.4461	0.532167	no	up
AH08G28990	ARF	1.33202	0.413617	no	up
AH08G29450	ARF	1.0586	0.0821518	no	up
AH09G34380	ARF	0.314122	-1.6706	yes	down
AH10G00610	ARF	1.03699	0.0524041	no	up
AH10G02330	ARF	0.92292	-0.115723	no	down
AH10G14870	ARF	0.840995	-0.249832	no	down
AH12G03910	ARF	0.350847	-1.51109	no	down
AH12G10820	ARF	1.28277	0.359263	no	up
AH12G21920	ARF	1.02712	0.0386078	no	up
AH12G24100	ARF	1	0	no test	no test
AH13G03180	ARF	0.714027	-0.48595	no	down
AH13G03530	ARF	1.29483	0.372765	no	up
AH13G27820	ARF	0.997639	-0.00341021	no	down
AH13G35230	ARF	1.09592	0.132142	no	up
AH13G40540	ARF	0.807406	-0.308633	no	down
AH13G51320	ARF	0.68043	-0.555482	no	down
AH14G03650	ARF	1.01615	0.0231168	no	up
AH14G21390	ARF	1.11594	0.158259	no	up
AH15G30770	ARF	1.40387	0.489413	no	up
AH16G00690	ARF	0.837859	-0.25522	no	down
AH16G06130	ARF	0.274748	-1.86382	no	down
AH16G13710	ARF	1.43114	0.517165	no	up
AH16G16280	ARF	2.6756	1.41986	no	up
AH17G03590	ARF	0.823246	-0.280605	no	down
AH17G10910	ARF	1.07162	0.099798	no	up
AH17G31170	ARF	1.42378	0.509721	no	up
AH17G31180	ARF	3.73168	1.89983	no	up
AH17G31210	ARF	0.57152	-0.807125	no	down
AH17G31220	ARF	1	0	no test	no test
AH18G04580	ARF	0.95665	-0.0639368	no	down
AH18G34210	ARF	1.22653	0.294582	no	up
AH19G00730	ARF	0.386025	-1.37323	yes	down
AH19G32740	ARF	0.183341	-2.4474	yes	down
AH20G05020	ARF	1.11019	0.150811	no	up
AH20G07200	ARF	1.07671	0.10663	no	up
AH20G20810	ARF	0.944365	-0.0825836	no	down
AH00G03450	ARF	1.2931	0.37083	no	up
AH00G04560	ARF	0.563907	-0.826471	no	down
AH01G06120	B3	1.20418	0.268048	no	up
AH01G10380	B3	1.05803	0.0813813	no	up
AH01G14210	B3	1	0	no test	no test
AH01G15500	B3	1.28803	0.365167	no	up
AH01G17670	B3	1	0	no test	no test
AH01G18510	B3	1	0	no test	no test
AH01G20630	B3	1	0	no test	no test
AH01G23760	B3	0.57152	-0.807125	no	down
AH01G23770	B3	1	0	no test	no test
AH01G24250	B3	1.33382	0.415567	no	up
AH01G25550	B3	1.56541	0.646543	no	up
AH02G04560	B3	0.653811	-0.613054	no	down
AH02G06900	B3	1	0	no test	no test
AH02G10070	ARF	0.73373	-0.446678	no	down
AH02G10790	B3	1	0	no test	no test
AH02G17220	B3	0.834307	-0.261349	no	down
AH02G18100	B3	0.57152	-0.807125	no	down
AH02G19690	ARF	1.01278	0.0183267	no	up
AH02G21770	ARF	1	0	no test	no test
AH02G24200	B3	1.20824	0.272907	no	up
AH03G01240	ARF	0.292823	-1.7719	yes	down
AH03G01660	ARF	1.1798	0.238538	no	up
AH03G04410	B3	0.15364	-2.70237	no	down
AH03G04420	B3	0.951376	-0.071913	no	down
AH03G04430	B3	1.21779	0.284262	no	up
AH03G04440	B3	0.641991	-0.639374	no	down
AH03G12200	B3	1	0	no test	no test
AH03G12960	B3	1	0	no test	no test
AH03G22790	B3	0.932267	-0.101185	no	down
AH03G24710	ARF	0.9598	-0.0591944	no	down
AH03G31160	ARF	1.08809	0.121802	no	up
AH03G31430	B3	1.11751	0.160283	no	up
AH03G32670	B3	1.96943	0.977776	no	up
AH03G36120	B3	1.37093	0.455154	no	up
AH03G36740	B3	1	0	no test	no test
AH03G37370	ARF	0.697709	-0.519303	no	down
AH03G48640	ARF	0.658125	-0.603568	no	down
AH04G02800	ARF	1.15927	0.213217	no	up
AH04G12280	B3	1	0	no test	no test
AH04G13610	B3	1.15292	0.205293	no	up
AH04G16420	B3	1	0	no test	no test
AH04G18310	ARF	1.19107	0.25226	no	up
AH05G05290	B3	1	0	no test	no test
AH05G12200	B3	1	0	no test	no test
AH05G18050	B3	0.890294	-0.167645	no	down
AH05G19450	B3	4.07833	2.02798	no	up
AH05G21590	B3	1	0	no test	no test
AH05G22050	B3	1	0	no test	no test
AH05G24680	ARF	1.56488	0.646051	no	up
AH05G33070	B3	0.930193	-0.104397	no	down
AH05G37140	ARF	0.325187	-1.62066	yes	down
AH06G09610	ARF	1.05943	0.0832928	no	up
AH06G10150	B3	0.730594	-0.452857	no	down
AH06G10520	ARF	0.733284	-0.447555	no	down
AH06G11790	B3	0.967484	-0.0476896	no	down
AH06G11870	B3	0.58828	-0.765425	no	down
AH06G12970	ARF	0.6909	-0.533452	no	down
AH06G16900	B3	1	0	no test	no test
AH06G17070	B3	1	0	no test	no test
AH06G18720	B3	3.99225	1.9972	no	up
AH06G19980	B3	0.204672	-2.28861	no	down
AH06G23930	B3	1	0	no test	no test
AH06G26450	B3	0.307272	-1.70241	no	down
AH07G04740	ARF	0.797724	-0.326039	no	down
AH07G08460	B3	0.122913	-3.02429	no	down
AH07G08470	B3	1.70232	0.767505	no	up
AH07G11480	ARF	1.12462	0.169436	no	up
AH07G11960	B3	1.30029	0.378834	no	up
AH07G17030	B3	7.98295	2.99692	no	up
AH07G22070	B3	1	0	no test	no test
AH07G24310	B3	0.666693	-0.584905	no	down
AH08G06750	ARF	1	0	no test	no test
AH08G09790	B3	1	0	no test	no test
AH08G13420	ARF	0.941686	-0.0866815	no	down
AH08G13730	ARF	1.4461	0.532167	no	up
AH08G14070	B3	1.05875	0.0823662	no	up
AH08G14270	B3	1	0	no test	no test
AH08G17710	B3	1.06465	0.0903746	no	up
AH08G22380	B3	0.156459	-2.67614	no	down
AH08G28990	ARF	1.33202	0.413617	no	up
AH08G29450	ARF	1.0586	0.0821518	no	up
AH09G04400	B3	1	0	no test	no test
AH09G04420	B3	1	0	no test	no test
AH09G05750	B3	0.533583	-0.906215	no	down
AH09G09880	B3	1	0	no test	no test
AH09G17640	B3	0.220782	-2.17931	no	down
AH09G17990	B3	1	0	no test	no test
AH09G19260	B3	1	0	no test	no test
AH09G19710	B3	0.597799	-0.742267	no	down
AH09G19770	B3	1	0	no test	no test
AH09G30110	B3	2.0922	1.06502	no	up
AH09G30280	B3	0.655529	-0.609269	no	down
AH09G30330	B3	1	0	no test	no test
AH09G30340	B3	1	0	no test	no test
AH09G30350	B3	1	0	no test	no test
AH09G30370	B3	0.597524	-0.742932	no	down
AH09G34380	ARF	0.314122	-1.6706	yes	down
AH10G00610	ARF	1.03699	0.0524041	no	up
AH10G02330	ARF	0.92292	-0.115723	no	down
AH10G03550	B3	1.23101	0.299841	no	up
AH10G07930	B3	1	0	no test	no test
AH10G11650	B3	1	0	no test	no test
AH10G14870	ARF	0.840995	-0.249832	no	down
AH10G28930	B3	0.239271	-2.06328	no	down
AH10G28940	B3	0.666618	-0.585069	no	down
AH10G28970	B3	0.932139	-0.101383	no	down
AH10G28980	B3	1.74596	0.804022	no	up
AH10G29000	B3	0.247927	-2.01201	no	down
AH10G29010	B3	1.0955	0.131583	no	up
AH10G31450	B3	1	0	no test	no test
AH10G31460	B3	0.512658	-0.963932	no	down
AH10G31470	B3	1.13073	0.177248	no	up
AH10G31500	B3	1	0	no test	no test
AH10G31520	B3	0.580834	-0.783801	no	down
AH10G31540	B3	0.359768	-1.47486	no	down
AH10G31550	B3	0.468671	-1.09335	yes	down
AH10G31570	B3	1	0	no test	no test
AH10G31580	B3	1	0	no test	no test
AH10G31590	B3	4.07833	2.02798	no	up
AH10G31600	B3	1	0	no test	no test
AH10G31610	B3	1	0	no test	no test
AH10G31620	B3	0.384632	-1.37845	no	down
AH10G31750	B3	0.590251	-0.7606	no	down
AH10G31760	B3	0.0674053	-3.89099	no	down
AH11G02490	B3	1.22442	0.2921	no	up
AH11G08000	B3	1	0	no test	no test
AH11G09970	B3	1.81785	0.862236	no	up
AH11G29720	B3	1	0	no test	no test
AH11G32070	B3	1	0	no test	no test
AH12G03680	B3	1	0	no test	no test
AH12G03910	ARF	0.350847	-1.51109	no	down
AH12G05050	B3	1.13787	0.186338	no	up
AH12G10820	ARF	1.28277	0.359263	no	up
AH12G11780	B3	1	0	no test	no test
AH12G11860	B3	1	0	no test	no test
AH12G20280	B3	0.733998	-0.446153	no	down
AH12G21330	B3	1	0	no test	no test
AH12G21920	ARF	1.02712	0.0386078	no	up
AH12G24100	ARF	1	0	no test	no test
AH12G27010	B3	1.27172	0.346785	no	up
AH12G35170	B3	0.476416	-1.06971	yes	down
AH13G01630	B3	2.05246	1.03736	no	up
AH13G03180	ARF	0.714027	-0.48595	no	down
AH13G03530	ARF	1.29483	0.372765	no	up
AH13G06480	B3	1	0	no test	no test
AH13G06490	B3	0.965088	-0.0512675	no	down
AH13G06500	B3	1.20045	0.263581	no	up
AH13G06510	B3	0.413008	-1.27576	yes	down
AH13G22520	B3	1	0	no test	no test
AH13G27820	ARF	0.997639	-0.00341021	no	down
AH13G35230	ARF	1.09592	0.132142	no	up
AH13G35800	B3	1	0	no test	no test
AH13G35820	B3	1	0	no test	no test
AH13G39380	B3	1.32953	0.410915	no	up
AH13G40540	ARF	0.807406	-0.308633	no	down
AH13G40930	B3	1	0	no test	no test
AH13G49660	B3	1.00834	0.0119884	no	up
AH13G49680	B3	0.202065	-2.30711	no	down
AH13G51320	ARF	0.68043	-0.555482	no	down
AH13G55390	B3	0.487321	-1.03706	no	down
AH13G55400	B3	0.595514	-0.747793	no	down
AH13G55420	B3	1.99246	0.994553	no	up
AH13G55450	B3	0.682404	-0.551303	no	down
AH13G55570	B3	0.599073	-0.739196	no	down
AH13G55580	B3	1	0	no test	no test
AH13G55590	B3	1	0	no test	no test
AH13G55600	B3	1	0	no test	no test
AH13G55610	B3	1	0	no test	no test
AH13G55620	B3	0.57152	-0.807125	no	down
AH13G55630	B3	1	0	no test	no test
AH13G55660	B3	0.86861	-0.203219	no	down
AH13G55670	B3	1.03332	0.0472934	no	up
AH13G55680	B3	1.08969	0.123923	no	up
AH13G55710	B3	1.13049	0.176946	no	up
AH13G55720	B3	0.57152	-0.807125	no	down
AH13G55760	B3	2.21644	1.14825	no	up
AH13G55770	B3	3.73473	1.901	no	up
AH13G55780	B3	0.57152	-0.807125	no	down
AH13G55790	B3	1.11316	0.154657	no	up
AH13G58320	B3	2.1681	1.11643	no	up
AH13G58330	B3	0.850395	-0.233795	no	down
AH13G58340	B3	1	0	no test	no test
AH14G03650	ARF	1.01615	0.0231168	no	up
AH14G05750	B3	2.1681	1.11643	no	up
AH14G15510	B3	0.123671	-3.01542	no	down
AH14G15730	B3	0.886834	-0.173264	no	down
AH14G19140	B3	1	0	no test	no test
AH14G21230	B3	1	0	no test	no test
AH14G21390	ARF	1.11594	0.158259	no	up
AH14G31350	B3	1.24499	0.316136	no	up
AH14G43680	B3	1	0	no test	no test
AH15G11620	B3	1	0	no test	no test
AH15G14590	B3	0.738885	-0.436578	no	down
AH15G19540	B3	1.25321	0.325633	no	up
AH15G30770	ARF	1.40387	0.489413	no	up
AH16G00690	ARF	0.837859	-0.25522	no	down
AH16G01510	B3	0.93467	-0.0974708	no	down
AH16G06130	ARF	0.274748	-1.86382	no	down
AH16G13710	ARF	1.43114	0.517165	no	up
AH16G14600	B3	0.771589	-0.374096	no	down
AH16G16280	ARF	2.6756	1.41986	no	up
AH16G23180	B3	5.19422	2.37691	yes	up
AH16G25660	B3	1	0	no test	no test
AH16G29570	B3	1	0	no test	no test
AH16G33060	B3	1	0	no test	no test
AH16G40810	B3	1.21507	0.281037	no	up
AH16G40840	B3	1.11153	0.152545	no	up
AH16G40850	B3	0.939617	-0.0898546	no	down
AH16G41100	B3	1.07165	0.0998272	no	up
AH16G41110	B3	0.981614	-0.0267723	no	down
AH17G03590	ARF	0.823246	-0.280605	no	down
AH17G08480	B3	1	0	no test	no test
AH17G10910	ARF	1.07162	0.099798	no	up
AH17G11420	B3	1.17672	0.234776	no	up
AH17G17200	B3	0.928974	-0.10629	no	down
AH17G31170	ARF	1.42378	0.509721	no	up
AH17G31180	ARF	3.73168	1.89983	no	up
AH17G31210	ARF	0.57152	-0.807125	no	down
AH17G31220	ARF	1	0	no test	no test
AH18G04580	ARF	0.95665	-0.0639368	no	down
AH18G07870	B3	1	0	no test	no test
AH18G12860	B3	1	0	no test	no test
AH18G13610	B3	1	0	no test	no test
AH18G25780	B3	0.0590475	-4.08198	yes	down
AH18G28750	B3	1	0	no test	no test
AH18G29900	B3	0.0181117	-5.78693	no	down
AH18G34210	ARF	1.22653	0.294582	no	up
AH19G00730	ARF	0.386025	-1.37323	yes	down
AH19G07460	B3	0.497736	-1.00655	no	down
AH19G12940	B3	0.820068	-0.286185	no	down
AH19G16550	B3	1	0	no test	no test
AH19G24930	B3	4.03316	2.01191	no	up
AH19G27240	B3	2.1681	1.11643	no	up
AH19G30930	B3	0.503228	-0.990715	no	down
AH19G32740	ARF	0.183341	-2.4474	yes	down
AH19G35710	B3	1	0	no test	no test
AH19G36560	B3	1	0	no test	no test
AH19G37880	B3	0.102336	-3.28862	no	down
AH19G37890	B3	1	0	no test	no test
AH19G37900	B3	1	0	no test	no test
AH19G37910	B3	10.1287	3.34037	no	up
AH19G37930	B3	0.559795	-0.83703	no	down
AH20G05020	ARF	1.11019	0.150811	no	up
AH20G05860	B3	1.11948	0.162825	no	up
AH20G07200	ARF	1.07671	0.10663	no	up
AH20G08630	B3	1	0	no test	no test
AH20G14830	B3	1	0	no test	no test
AH20G15490	B3	1	0	no test	no test
AH20G17430	B3	1	0	no test	no test
AH20G20810	ARF	0.944365	-0.0825836	no	down
AH20G32500	B3	1	0	no test	no test
AH20G32520	B3	1	0	no test	no test
AH20G33060	B3	1	0	no test	no test
AH20G33070	B3	1.73089	0.791512	no	up
AH20G33080	B3	0.149286	-2.74385	no	down
AH03G30900	BBR-BPC	1.14507	0.195431	no	up
AH03G47790	BBR-BPC	0.912701	-0.131786	no	down
AH05G29690	BBR-BPC	1.10586	0.145171	no	up
AH06G12900	BBR-BPC	1.01717	0.0245576	no	up
AH08G29540	BBR-BPC	0.702537	-0.509355	no	down
AH13G35000	BBR-BPC	0.978215	-0.0317767	no	down
AH13G50490	BBR-BPC	0.938645	-0.0913484	no	down
AH15G24360	BBR-BPC	1.00298	0.00429886	no	up
AH16G00760	BBR-BPC	0.919071	-0.121752	no	down
AH18G34250	BBR-BPC	0.925694	-0.111393	no	down
AH00G00410	BES1	1.1173	0.160022	no	up
AH03G22000	BES1	0.322304	-1.63351	no	down
AH04G09700	BES1	1	0	no test	no test
AH04G25720	BES1	1.27616	0.351805	no	up
AH05G01080	BES1	0.904083	-0.145473	no	down
AH05G06450	BES1	1.03951	0.0559021	no	up
AH07G24630	BES1	1.09689	0.133425	no	up
AH07G24670	BES1	0.837104	-0.256521	no	down
AH09G03500	BES1	1.34755	0.430336	no	up
AH09G15540	BES1	1	0	no test	no test
AH11G17730	BES1	1.13986	0.188862	no	up
AH12G22850	BES1	1.17654	0.23455	no	up
AH14G08570	BES1	1	0	no test	no test
AH14G29810	BES1	1.3282	0.40947	no	up
AH15G02550	BES1	1.05227	0.0734999	no	up
AH16G40640	BES1	0.755724	-0.404069	no	down
AH18G17280	BES1	0.814644	-0.295759	no	down
AH18G17330	BES1	1.12875	0.17472	no	up
AH19G14800	BES1	0.447748	-1.15924	no	down
AH00G05320	bHLH	1	0	no test	no test
AH01G07510	bHLH	1.05778	0.0810445	no	up
AH01G07780	bHLH	1.06952	0.0969638	no	up
AH01G07940	bHLH	1	0	no test	no test
AH01G10540	bHLH	0.371826	-1.4273	no	down
AH01G12940	bHLH	1.38974	0.474814	no	up
AH01G13000	bHLH	3.14126	1.65135	yes	up
AH01G13010	bHLH	1.53159	0.615031	no	up
AH01G18910	bHLH	1.17281	0.22997	no	up
AH01G21570	bHLH	1	0	no test	no test
AH01G22060	bHLH	2.53483	1.34189	yes	up
AH01G23970	bHLH	0.93964	-0.0898195	no	down
AH01G27570	bHLH	1	0	no test	no test
AH01G32840	bHLH	1.038	0.053801	no	up
AH01G34240	bHLH	0.551725	-0.857978	no	down
AH02G04040	bHLH	2.31738	1.21249	yes	up
AH02G04370	bHLH	0.16911	-2.56396	no	down
AH02G07550	bHLH	1.10579	0.145079	no	up
AH02G08070	bHLH	1.18026	0.239109	no	up
AH02G16580	bHLH	1.30419	0.383154	no	up
AH02G16700	bHLH	1.77251	0.825798	no	up
AH02G22900	bHLH	0.671251	-0.575075	no	down
AH02G27140	bHLH	1	0	no test	no test
AH03G03430	bHLH	1.51483	0.599152	no	up
AH03G05080	bHLH	0.278976	-1.84179	yes	down
AH03G07630	bHLH	1.40271	0.488218	no	up
AH03G11090	bHLH	1.75376	0.810449	no	up
AH03G14930	bHLH	6.05186	2.59738	no	up
AH03G16940	bHLH	1.20314	0.266808	no	up
AH03G19020	bHLH	0.57152	-0.807125	no	down
AH03G21460	bHLH	1.50662	0.591315	no	up
AH03G22450	bHLH	0.906708	-0.14129	no	down
AH03G29890	bHLH	1.02886	0.0410495	no	up
AH03G30960	bHLH	0.180849	-2.46714	no	down
AH03G31150	bHLH	1	0	no test	no test
AH03G31560	bHLH	1.39437	0.479616	no	up
AH03G35460	bHLH	0.152159	-2.71635	no	down
AH03G37750	bHLH	0.545916	-0.873249	no	down
AH03G38530	bHLH	0.555927	-0.847033	no	down
AH03G39590	bHLH	0.636552	-0.65165	no	down
AH03G41570	bHLH	0.509833	-0.971905	no	down
AH03G42150	bHLH	1	0	no test	no test
AH04G03650	bHLH	0.307272	-1.70241	no	down
AH04G09900	bHLH	1	0	no test	no test
AH04G11150	bHLH	2.09046	1.06382	no	up
AH04G13370	bHLH	1.09974	0.137168	no	up
AH04G16530	bHLH	1	0	no test	no test
AH04G28090	bHLH	0.701602	-0.511275	no	down
AH05G02940	bHLH	1.02207	0.0314979	no	up
AH05G03920	bHLH	0.987116	-0.0187083	no	down
AH05G03960	bHLH	0.19202	-2.38067	no	down
AH05G03980	bHLH	0.120134	-3.05728	yes	down
AH05G05430	bHLH	0.465341	-1.10364	yes	down
AH05G05460	bHLH	1.93206	0.950139	no	up
AH05G09240	bHLH	0.10586	-3.23977	no	down
AH05G09490	bHLH	1.10328	0.141802	no	up
AH05G16950	bHLH	0.384632	-1.37845	no	down
AH05G19300	bHLH	0.205979	-2.27943	yes	down
AH05G19310	bHLH	0.149238	-2.74432	yes	down
AH05G19340	bHLH	0.135645	-2.88209	yes	down
AH05G19350	bHLH	1.78193	0.833437	no	up
AH05G19370	bHLH	0.161564	-2.62982	yes	down
AH05G19380	bHLH	0.913627	-0.130323	no	down
AH05G31590	bHLH	1	0	no test	no test
AH05G33220	bHLH	0.414093	-1.27197	yes	down
AH05G33490	bHLH	0.125637	-2.99266	no	down
AH05G33790	bHLH	0.84864	-0.236775	no	down
AH05G33970	bHLH	0.988652	-0.0164657	no	down
AH05G33980	bHLH	2.28823	1.19423	no	up
AH05G38730	bHLH	0.701837	-0.510792	no	down
AH05G38880	bHLH	1.71595	0.779008	no	up
AH05G39020	bHLH	0.148074	-2.75561	no	down
AH06G01390	bHLH	0.616955	-0.696764	no	down
AH06G01610	bHLH	0.699238	-0.516145	no	down
AH06G02670	bHLH	1.10686	0.146468	no	up
AH06G05250	bHLH	0.732472	-0.449154	no	down
AH06G05590	bHLH	2.00436	1.00314	yes	up
AH06G06930	bHLH	0.221344	-2.17564	yes	down
AH06G09590	bHLH	1.24994	0.32186	no	up
AH06G09960	bHLH	0.57152	-0.807125	no	down
AH06G10090	bHLH	0.0919852	-3.44245	no	down
AH06G10960	bHLH	0.0872043	-3.51946	no	down
AH06G11750	bHLH	1.10869	0.148853	no	up
AH06G23780	bHLH	1.15047	0.202223	no	up
AH06G23790	bHLH	0.406286	-1.29943	yes	down
AH06G27050	bHLH	0.57152	-0.807125	no	down
AH06G27570	bHLH	0.432602	-1.20889	no	down
AH07G04680	bHLH	0.588322	-0.765321	no	down
AH07G08060	bHLH	1.32707	0.408242	no	up
AH07G18980	bHLH	0.309398	-1.69246	yes	down
AH07G20060	bHLH	0.598975	-0.739431	no	down
AH07G20560	bHLH	0.312873	-1.67635	no	down
AH07G21330	bHLH	0.464947	-1.10486	yes	down
AH07G22310	bHLH	1	0	no test	no test
AH07G24060	bHLH	0.234038	-2.09518	no	down
AH08G03730	bHLH	1.11316	0.154658	no	up
AH08G04800	bHLH	1	0	no test	no test
AH08G07620	bHLH	0.215441	-2.21463	yes	down
AH08G08420	bHLH	0.520269	-0.942671	no	down
AH08G09670	bHLH	0.731199	-0.451664	no	down
AH08G13010	bHLH	1.12774	0.173432	no	up
AH08G14580	bHLH	0.455851	-1.13336	yes	down
AH08G16900	bHLH	0.655539	-0.609246	no	down
AH08G18090	bHLH	0.078981	-3.66235	no	down
AH08G18100	bHLH	1	0	no test	no test
AH08G18770	bHLH	0.945091	-0.0814745	no	down
AH08G22230	bHLH	1.11683	0.159409	no	up
AH08G25020	bHLH	1.4132	0.498968	no	up
AH08G28960	bHLH	1.83256	0.873864	no	up
AH08G29460	bHLH	1.68142	0.74968	no	up
AH08G29520	bHLH	0.928228	-0.107449	no	down
AH08G30400	bHLH	1.48492	0.570381	no	up
AH09G01040	bHLH	0.0508575	-4.2974	no	down
AH09G01050	bHLH	0.784726	-0.349738	no	down
AH09G07520	bHLH	0.679917	-0.556569	no	down
AH09G11770	bHLH	4.97259	2.314	yes	up
AH09G12230	bHLH	0.928461	-0.107086	no	down
AH09G15020	bHLH	0.877937	-0.187811	no	down
AH09G15830	bHLH	1.17722	0.23538	no	up
AH09G21580	bHLH	0.809878	-0.304223	no	down
AH09G25580	bHLH	3.93625	1.97682	no	up
AH09G27460	bHLH	0.451601	-1.14688	yes	down
AH09G27470	bHLH	0.301475	-1.72989	no	down
AH09G30210	bHLH	1.44545	0.53152	no	up
AH09G30410	bHLH	1.13594	0.183881	no	up
AH09G32250	bHLH	0.969637	-0.044484	no	down
AH10G02790	bHLH	0.739021	-0.436312	no	down
AH10G04680	bHLH	0.830871	-0.267304	no	down
AH10G10950	bHLH	0.637786	-0.648856	no	down
AH10G15390	bHLH	1	0	no test	no test
AH10G18710	bHLH	1.69851	0.76427	no	up
AH10G26980	bHLH	0.836291	-0.257923	no	down
AH11G00970	bHLH	0.318707	-1.6497	no	down
AH11G01080	bHLH	1.02154	0.030745	no	up
AH11G01310	bHLH	1.30066	0.379241	no	up
AH11G10150	bHLH	1.43749	0.523549	no	up
AH11G12920	bHLH	1.59451	0.673109	no	up
AH11G12970	bHLH	3.17114	1.665	yes	up
AH11G13000	bHLH	1.25411	0.326666	no	up
AH11G22140	bHLH	1.23356	0.302825	no	up
AH11G22830	bHLH	1.19654	0.258872	no	up
AH11G22970	bHLH	0.57152	-0.807125	no	down
AH11G25040	bHLH	0.87129	-0.198775	no	down
AH11G30100	bHLH	1.11316	0.154657	no	up
AH11G33980	bHLH	0.979632	-0.0296878	no	down
AH11G35750	bHLH	4.04298	2.01542	yes	up
AH11G36210	bHLH	0.757133	-0.401381	no	down
AH12G03870	bHLH	1.74339	0.801892	no	up
AH12G04400	bHLH	1.50812	0.592754	no	up
AH12G04850	bHLH	1	0	no test	no test
AH12G05540	bHLH	1.00043	0.000616828	no	up
AH12G08980	bHLH	1.25239	0.324681	no	up
AH12G09550	bHLH	1.16394	0.219012	no	up
AH12G12850	bHLH	1.1721	0.2291	no	up
AH12G19600	bHLH	0.93109	-0.103008	no	down
AH12G19680	bHLH	1.75073	0.807959	no	up
AH12G21240	bHLH	1	0	no test	no test
AH12G24420	bHLH	0.997798	-0.0031806	no	down
AH12G25260	bHLH	2.24505	1.16675	no	up
AH12G30620	bHLH	3.11682	1.64008	no	up
AH12G33380	bHLH	0.59845	-0.740698	no	down
AH12G33600	bHLH	0.209884	-2.25233	no	down
AH13G05800	bHLH	1.52975	0.613291	no	up
AH13G07270	bHLH	0.361125	-1.46943	yes	down
AH13G10020	bHLH	1.13598	0.183943	no	up
AH13G13910	bHLH	0.625927	-0.675934	no	down
AH13G17520	bHLH	0.954761	-0.0667883	no	down
AH13G19570	bHLH	1.26492	0.339046	no	up
AH13G24540	bHLH	1	0	no test	no test
AH13G33850	bHLH	0.902392	-0.148175	no	down
AH13G35070	bHLH	0.31265	-1.67738	no	down
AH13G35220	bHLH	0.204853	-2.28734	no	down
AH13G40870	bHLH	0.689382	-0.536625	no	down
AH13G41610	bHLH	0.500521	-0.998497	no	down
AH13G42510	bHLH	0.704788	-0.504739	no	down
AH13G44240	bHLH	0.698434	-0.517803	no	down
AH13G44790	bHLH	1	0	no test	no test
AH13G50080	bHLH	1.30151	0.38019	no	up
AH14G04580	bHLH	1	0	no test	no test
AH14G13650	bHLH	0.631594	-0.66293	no	down
AH14G14500	bHLH	1.14726	0.198187	no	up
AH14G16270	bHLH	1	0	no test	no test
AH14G32890	bHLH	0.805318	-0.31237	no	down
AH14G33570	bHLH	1.03146	0.044685	no	up
AH14G34850	bHLH	0.57152	-0.807125	no	down
AH14G37060	bHLH	1.04147	0.0586167	no	up
AH14G43310	bHLH	1.09971	0.137119	no	up
AH14G45230	bHLH	1	0	no test	no test
AH15G01440	bHLH	0.453799	-1.13987	yes	down
AH15G01510	bHLH	0.436764	-1.19507	no	down
AH15G05850	bHLH	0.959158	-0.0601594	no	down
AH15G13580	bHLH	1	0	no test	no test
AH15G17470	bHLH	1.00952	0.0136757	no	up
AH15G18170	bHLH	0.912352	-0.132338	no	down
AH15G18860	bHLH	1.0513	0.0721732	no	up
AH15G19340	bHLH	0.675479	-0.566017	no	down
AH15G21800	bHLH	0.109079	-3.19655	no	down
AH15G35010	bHLH	1.05545	0.0778644	no	up
AH15G35060	bHLH	1.60221	0.68006	no	up
AH16G01610	bHLH	1.19426	0.256119	no	up
AH16G02260	bHLH	1	0	no test	no test
AH16G04010	bHLH	0.451609	-1.14685	yes	down
AH16G04110	bHLH	0.375812	-1.41192	yes	down
AH16G05200	bHLH	1.2642	0.338225	no	up
AH16G08790	bHLH	0.471649	-1.08421	yes	down
AH16G09200	bHLH	0.859589	-0.218281	no	down
AH16G10910	bHLH	0.274285	-1.86625	yes	down
AH16G13630	bHLH	1.30803	0.387391	no	up
AH16G14130	bHLH	1	0	no test	no test
AH16G29290	bHLH	0.411786	-1.28003	yes	down
AH16G33660	bHLH	2.1681	1.11643	no	up
AH16G34140	bHLH	0.164555	-2.60335	no	down
AH16G38870	bHLH	0.583429	-0.777371	no	down
AH16G39430	bHLH	1	0	no test	no test
AH16G39990	bHLH	0.766532	-0.383581	no	down
AH16G41920	bHLH	2.19084	1.13149	no	up
AH16G42620	bHLH	0.156359	-2.67707	no	down
AH16G43190	bHLH	0.631446	-0.663269	no	down
AH17G03530	bHLH	0.839777	-0.251922	no	down
AH17G06970	bHLH	1.03654	0.0517817	no	up
AH17G15960	bHLH	0.348638	-1.5202	yes	down
AH17G16880	bHLH	0.308128	-1.6984	no	down
AH17G17690	bHLH	0.240166	-2.0579	yes	down
AH17G19290	bHLH	0.633932	-0.6576	no	down
AH17G26930	bHLH	1	0	no test	no test
AH17G28420	bHLH	1	0	no test	no test
AH17G32300	bHLH	0.341998	-1.54794	yes	down
AH17G33390	bHLH	0.398679	-1.3267	yes	down
AH17G34200	bHLH	0.359828	-1.47462	yes	down
AH18G00380	bHLH	1.08311	0.115178	no	up
AH18G00390	bHLH	0.486931	-1.03821	yes	down
AH18G00400	bHLH	1.11445	0.156336	no	up
AH18G03130	bHLH	2.81986	1.49562	no	up
AH18G03460	bHLH	1.02254	0.0321605	no	up
AH18G04980	bHLH	0.325841	-1.61776	yes	down
AH18G07330	bHLH	0.62729	-0.672795	no	down
AH18G09470	bHLH	1	0	no test	no test
AH18G09490	bHLH	0.307272	-1.70241	no	down
AH18G22690	bHLH	0.150715	-2.7301	no	down
AH18G25520	bHLH	1.27948	0.355563	no	up
AH18G29680	bHLH	0.741418	-0.43164	no	down
AH18G34220	bHLH	1.49166	0.576917	no	up
AH19G01880	bHLH	0.57152	-0.807125	no	down
AH19G01890	bHLH	1.61341	0.690117	no	up
AH19G01900	bHLH	0.564897	-0.82394	no	down
AH19G05800	bHLH	0.702907	-0.508595	no	down
AH19G10560	bHLH	0.723529	-0.466878	no	down
AH19G15340	bHLH	3.13827	1.64997	no	up
AH19G15940	bHLH	0.978297	-0.0316562	no	down
AH19G16910	bHLH	0.90977	-0.136426	no	down
AH19G19210	bHLH	0.770869	-0.375442	no	down
AH19G21260	bHLH	1.04257	0.0601446	no	up
AH19G27320	bHLH	0.881701	-0.181638	no	down
AH19G31040	bHLH	1.12756	0.173206	no	up
AH19G32340	bHLH	0.937961	-0.0924009	no	down
AH19G35620	bHLH	0.996951	-0.004405	no	down
AH19G37850	bHLH	0.988327	-0.0169402	no	down
AH19G40640	bHLH	0.556106	-0.846569	no	down
AH19G42450	bHLH	0.280215	-1.83539	no	down
AH20G00510	bHLH	1.07981	0.110782	no	up
AH20G02680	bHLH	0.653411	-0.613938	no	down
AH20G06770	bHLH	0.195843	-2.35223	no	down
AH20G16480	bHLH	0.314979	-1.66667	yes	down
AH20G19600	bHLH	3.99225	1.9972	no	up
AH20G24740	bHLH	0.59845	-0.740698	no	down
AH20G34740	bHLH	1.15545	0.208458	no	up
AH01G04860	bZIP	0.307272	-1.70241	no	down
AH01G05980	bZIP	0.396307	-1.33531	yes	down
AH01G07840	bZIP	2.25606	1.1738	yes	up
AH01G08850	bZIP	1.165	0.220328	no	up
AH01G10410	bZIP	1.30151	0.380181	no	up
AH01G12330	bZIP	0.463886	-1.10816	yes	down
AH02G02620	bZIP	1.37045	0.454653	no	up
AH02G13610	bZIP	1.03584	0.0508003	no	up
AH02G14630	bZIP	1	0	no test	no test
AH02G16860	bZIP	1.19086	0.252005	no	up
AH03G03720	bZIP	1.0106	0.0152184	no	up
AH03G04200	bZIP	1.31556	0.395678	no	up
AH03G06260	bZIP	1.02087	0.0297973	no	up
AH03G06730	bZIP	0.715768	-0.482437	no	down
AH03G07160	bZIP	0.84585	-0.241527	no	down
AH03G15770	bZIP	0.179891	-2.4748	no	down
AH03G34200	bZIP	0.924296	-0.113573	no	down
AH03G45980	bZIP	0.664908	-0.588773	no	down
AH04G15000	bZIP	1.46998	0.555796	no	up
AH04G15010	bZIP	1	0	no test	no test
AH04G18160	bZIP	1	0	no test	no test
AH05G02580	bZIP	2.35705	1.23698	yes	up
AH05G04520	bZIP	0.611037	-0.710668	no	down
AH05G06530	bZIP	1.19704	0.259471	no	up
AH05G32930	bZIP	0.107556	-3.21684	no	down
AH05G33730	bZIP	1.90117	0.92689	no	up
AH05G36120	bZIP	2.18756	1.12932	yes	up
AH05G36130	bZIP	0.635006	-0.655158	no	down
AH05G39410	bZIP	1.07804	0.108404	no	up
AH06G01240	bZIP	1.27928	0.355334	no	up
AH06G02980	bZIP	1.0804	0.111567	no	up
AH06G04420	bZIP	0.814323	-0.296326	no	down
AH06G08380	bZIP	2.39728	1.2614	yes	up
AH06G12450	bZIP	0.977337	-0.0330714	no	down
AH06G12910	bZIP	0.981062	-0.0275836	no	down
AH06G17740	bZIP	1.21329	0.278926	no	up
AH06G18060	bZIP	0.297107	-1.75094	yes	down
AH06G20060	bZIP	1.10042	0.138059	no	up
AH06G20070	bZIP	1.68848	0.755723	no	up
AH06G28290	bZIP	1.75843	0.814287	no	up
AH07G05540	bZIP	1.06506	0.0909299	no	up
AH07G12170	bZIP	0.391113	-1.35434	yes	down
AH07G13720	bZIP	1	0	no test	no test
AH07G13730	bZIP	1	0	no test	no test
AH07G25550	bZIP	0.175656	-2.50918	yes	down
AH08G00730	bZIP	0.849552	-0.235225	no	down
AH08G03700	bZIP	1.09966	0.137061	no	up
AH08G06850	bZIP	1.306	0.385158	no	up
AH08G09770	bZIP	0.89983	-0.152275	no	down
AH08G11320	bZIP	0.816505	-0.292465	no	down
AH08G15540	bZIP	0.204853	-2.28734	no	down
AH08G15550	bZIP	1.12808	0.17387	no	up
AH08G18560	bZIP	0.322562	-1.63235	no	down
AH08G24090	bZIP	0.990515	-0.0137494	no	down
AH09G10800	bZIP	0.902183	-0.148508	no	down
AH09G15770	bZIP	0.899859	-0.152228	no	down
AH09G29440	bZIP	0.557672	-0.842511	no	down
AH09G32890	bZIP	1.26261	0.336413	no	up
AH10G06300	bZIP	0.490079	-1.02891	no	down
AH10G10310	bZIP	1.32191	0.402625	no	up
AH10G14060	bZIP	0.697422	-0.519895	no	down
AH10G14080	bZIP	0.964897	-0.0515534	no	down
AH10G14850	bZIP	0.946692	-0.0790331	no	down
AH10G17350	bZIP	1	0	no test	no test
AH10G22230	bZIP	1.22639	0.294415	no	up
AH10G26790	bZIP	1.06922	0.096553	no	up
AH10G27150	bZIP	0.342003	-1.54792	yes	down
AH10G29600	bZIP	0.916186	-0.126288	no	down
AH10G29800	bZIP	0.986612	-0.0194446	no	down
AH10G30250	bZIP	0.981531	-0.0268948	no	down
AH10G31900	bZIP	0.216935	-2.20467	no	down
AH11G00130	bZIP	1.2533	0.325737	no	up
AH11G01040	bZIP	1.19339	0.255064	no	up
AH11G02680	bZIP	0.523159	-0.934678	no	down
AH11G03690	bZIP	1	0	no test	no test
AH11G03700	bZIP	1	0	no test	no test
AH11G08170	bZIP	1.15599	0.209134	no	up
AH11G10000	bZIP	1.16062	0.214891	no	up
AH11G12330	bZIP	0.588576	-0.764698	no	down
AH11G15400	bZIP	1	0	no test	no test
AH12G02770	bZIP	1.28347	0.360052	no	up
AH12G16140	bZIP	0.901471	-0.149647	no	down
AH12G19950	bZIP	1.10602	0.145375	no	up
AH12G25820	bZIP	1.11316	0.154658	no	up
AH13G01910	bZIP	0.858982	-0.219301	no	down
AH13G06190	bZIP	1.21585	0.281968	no	up
AH13G06890	bZIP	8.3394	3.05994	no	up
AH13G07580	bZIP	0.755368	-0.404748	no	down
AH13G07950	bZIP	0.67488	-0.567298	no	down
AH13G08400	bZIP	0.974784	-0.036845	no	down
AH13G18350	bZIP	0.158108	-2.66101	yes	down
AH13G37990	bZIP	0.841167	-0.249537	no	down
AH13G48650	bZIP	1.1403	0.189408	no	up
AH13G48660	bZIP	0.292208	-1.77493	no	down
AH13G49930	bZIP	1.39392	0.479149	no	up
AH13G52760	bZIP	1.08284	0.114823	no	up
AH13G54470	bZIP	0.986904	-0.0190183	no	down
AH13G55220	bZIP	0.659222	-0.601164	no	down
AH13G57020	bZIP	1.06732	0.0939906	no	up
AH13G57510	bZIP	0.850955	-0.232845	no	down
AH13G57720	bZIP	0.843814	-0.245003	no	down
AH14G13330	bZIP	0.37802	-1.40346	no	down
AH14G17930	bZIP	1	0	no test	no test
AH14G18620	bZIP	0.942856	-0.0848909	no	down
AH14G37310	bZIP	0.797595	-0.326271	no	down
AH14G43100	bZIP	0.403007	-1.31112	yes	down
AH15G00280	bZIP	0.413094	-1.27546	yes	down
AH15G02680	bZIP	1.05505	0.0773159	no	up
AH15G04880	bZIP	1.70008	0.765605	no	up
AH15G18410	bZIP	1.74897	0.806503	no	up
AH15G19780	bZIP	0.0904404	-3.46689	no	down
AH15G37390	bZIP	0.979287	-0.0301966	no	down
AH16G00750	bZIP	1.03845	0.054427	no	up
AH16G03850	bZIP	1.50177	0.586666	no	up
AH16G05470	bZIP	1.16595	0.221505	no	up
AH16G07750	bZIP	0.97931	-0.0301629	no	down
AH16G11740	bZIP	2.45061	1.29314	yes	up
AH16G17600	bZIP	1	0	no test	no test
AH16G22160	bZIP	0.598568	-0.740414	no	down
AH16G22450	bZIP	0.523903	-0.932629	no	down
AH16G24940	bZIP	1.03607	0.0511238	no	up
AH16G35000	bZIP	1.74438	0.80271	no	up
AH16G39040	bZIP	1.09846	0.135488	no	up
AH16G43010	bZIP	1.5955	0.674012	no	up
AH17G04200	bZIP	1.21465	0.280541	no	up
AH17G11600	bZIP	0.456432	-1.13153	yes	down
AH17G13460	bZIP	1	0	no test	no test
AH17G24920	bZIP	0.594009	-0.751445	no	down
AH17G26890	bZIP	1.14074	0.189976	no	up
AH17G31290	bZIP	1.16369	0.218706	no	up
AH17G34270	bZIP	0.881353	-0.182207	no	down
AH18G03090	bZIP	0.8862	-0.174296	no	down
AH18G05850	bZIP	0.319359	-1.64675	no	down
AH18G05860	bZIP	1.05409	0.075992	no	up
AH18G09930	bZIP	0.221729	-2.17313	yes	down
AH18G15910	bZIP	0.0654532	-3.93339	yes	down
AH18G28310	bZIP	1.01259	0.0180566	no	up
AH19G14160	bZIP	1.00656	0.00942875	no	up
AH19G21250	bZIP	0.99923	-0.00111104	no	down
AH19G34900	bZIP	1.1899	0.250837	no	up
AH19G38650	bZIP	0.46461	-1.10591	no	down
AH20G09210	bZIP	0.244311	-2.03321	no	down
AH20G14360	bZIP	1.30127	0.37992	no	up
AH20G19210	bZIP	0.935939	-0.0955141	no	down
AH20G19240	bZIP	0.746523	-0.421741	no	down
AH20G23170	bZIP	1	0	no test	no test
AH20G24070	bZIP	1	0	no test	no test
AH20G29060	bZIP	1.42211	0.508034	no	up
AH20G34500	bZIP	1.2371	0.306957	no	up
AH20G34850	bZIP	0.454759	-1.13682	yes	down
AH01G01640	C2H2	1.12006	0.163571	no	up
AH01G33430	C2H2	0.839193	-0.252925	no	down
AH02G07330	C2H2	0.305309	-1.71166	yes	down
AH02G24510	C2H2	1.07825	0.108692	no	up
AH02G27980	C2H2	1.26983	0.344631	no	up
AH03G00510	C2H2	0.874844	-0.192902	no	down
AH03G44170	C2H2	1.06852	0.0956196	no	up
AH03G47770	C2H2	0.954816	-0.0667057	no	down
AH03G48620	C2H2	1	0	no test	no test
AH04G02480	C2H2	1.06927	0.0966256	no	up
AH05G17340	C2H2	0.721943	-0.470042	no	down
AH06G06660	C2H2	0.422922	-1.24154	yes	down
AH06G14940	C2H2	0.862604	-0.21323	no	down
AH06G16320	C2H2	0.363231	-1.46104	yes	down
AH06G24770	C2H2	0.944583	-0.0822501	no	down
AH08G00290	C2H2	0.27763	-1.84876	yes	down
AH08G18450	C2H2	1.62428	0.699801	no	up
AH08G22390	C2H2	0.556574	-0.845355	no	down
AH09G05660	C2H2	0.918375	-0.122845	no	down
AH09G14220	C2H2	0.911768	-0.133261	no	down
AH09G34490	C2H2	1.26073	0.334257	no	up
AH10G09180	C2H2	1.1109	0.151735	no	up
AH10G31790	C2H2	0.18774	-2.41319	yes	down
AH11G07590	C2H2	1.33317	0.414857	no	up
AH11G24350	C2H2	1.30807	0.387443	no	up
AH12G08770	C2H2	0.207556	-2.26843	yes	down
AH12G25860	C2H2	1.05724	0.0803028	no	up
AH12G27440	C2H2	1.12607	0.171302	no	up
AH12G31650	C2H2	0.974359	-0.0374749	no	down
AH13G02450	C2H2	1.24876	0.320497	no	up
AH13G46830	C2H2	1.27452	0.349949	no	up
AH13G50480	C2H2	1.38646	0.471406	no	up
AH13G55360	C2H2	0.207176	-2.27107	yes	down
AH14G03290	C2H2	1.14786	0.198951	no	up
AH15G05490	C2H2	0.55284	-0.855067	no	down
AH15G35400	C2H2	0.563949	-0.826362	no	down
AH16G10500	C2H2	0.370302	-1.43322	yes	down
AH16G18280	C2H2	0.754622	-0.406175	no	down
AH16G30510	C2H2	0.913647	-0.130291	no	down
AH17G25510	C2H2	0.409241	-1.28898	yes	down
AH18G05810	C2H2	0.830404	-0.268114	no	down
AH19G07360	C2H2	0.856437	-0.223581	no	down
AH19G18320	C2H2	0.767355	-0.382033	no	down
AH19G32610	C2H2	1.15053	0.202298	no	up
AH20G13060	C2H2	0.994925	-0.00734034	no	down
AH01G17000	C3H	0.994081	-0.0085651	no	down
AH01G17010	C3H	0.95887	-0.0605934	no	down
AH01G21720	C3H	0.904033	-0.145553	no	down
AH01G25900	C3H	0.580387	-0.784914	no	down
AH01G27440	C3H	0.627156	-0.673105	no	down
AH01G31490	C3H	0.713883	-0.486241	no	down
AH01G33780	C3H	1.12797	0.173726	no	up
AH02G08550	C3H	1.13406	0.181499	no	up
AH02G17230	C3H	1.28395	0.36059	no	up
AH03G01500	C3H	0.924993	-0.112486	no	down
AH03G08990	C3H	1.19885	0.261653	no	up
AH03G32880	C3H	1.11237	0.153637	no	up
AH04G27300	C3H	0.934279	-0.0980748	no	down
AH05G25160	C3H	1.05632	0.0790445	no	up
AH05G39040	C3H	1.00469	0.00675023	no	up
AH06G01040	C3H	1.54252	0.625288	no	up
AH06G03560	C3H	0.975868	-0.0352426	no	down
AH07G06750	C3H	0.956933	-0.0635096	no	down
AH07G25170	C3H	1.29051	0.367941	no	up
AH08G02950	C3H	1.05115	0.0719678	no	up
AH08G09510	C3H	1.82414	0.867214	no	up
AH08G10880	C3H	1.28844	0.365624	no	up
AH08G18260	C3H	1.97845	0.984369	no	up
AH08G22300	C3H	0.959746	-0.0592757	no	down
AH08G22310	C3H	1.1171	0.159754	no	up
AH08G23210	C3H	0.874085	-0.194154	no	down
AH08G24910	C3H	0.678958	-0.558606	no	down
AH09G08590	C3H	1.19108	0.252273	no	up
AH09G12480	C3H	0.81782	-0.290145	no	down
AH09G25350	C3H	0.408082	-1.29307	no	down
AH09G28620	C3H	0.348845	-1.51934	yes	down
AH09G32210	C3H	1.11067	0.151432	no	up
AH10G00120	C3H	0.893456	-0.162532	no	down
AH10G18700	C3H	1.18262	0.241992	no	up
AH11G10500	C3H	1	0	no test	no test
AH11G16810	C3H	1	0	no test	no test
AH11G17700	C3H	0.809701	-0.304539	no	down
AH11G17720	C3H	1.0309	0.0439079	no	up
AH11G23590	C3H	1.28548	0.362311	no	up
AH11G30250	C3H	0.772181	-0.372988	no	down
AH11G36100	C3H	1.03305	0.0469165	no	up
AH12G10130	C3H	1.28274	0.359231	no	up
AH12G20290	C3H	1.3164	0.396602	no	up
AH13G03380	C3H	0.931845	-0.101838	no	down
AH13G11580	C3H	0.872443	-0.196867	no	down
AH13G36920	C3H	1.18029	0.239138	no	up
AH14G32110	C3H	0.909592	-0.136709	no	down
AH15G30210	C3H	1.11031	0.150966	no	up
AH16G03660	C3H	1.53401	0.61731	no	up
AH16G06380	C3H	0.960288	-0.0584616	no	down
AH16G26250	C3H	1.13302	0.180173	no	up
AH17G05630	C3H	0.926192	-0.110617	no	down
AH17G20030	C3H	0.966699	-0.0488609	no	down
AH17G29680	C3H	1.70313	0.768186	no	up
AH18G00900	C3H	0.938241	-0.0919701	no	down
AH18G25640	C3H	0.919359	-0.121299	no	down
AH18G25650	C3H	1.13965	0.188596	no	up
AH18G27010	C3H	0.948579	-0.0761599	no	down
AH18G27340	C3H	1	0	no test	no test
AH18G29570	C3H	0.856011	-0.224299	no	down
AH19G11060	C3H	1.6337	0.708145	no	up
AH19G11290	C3H	0.82716	-0.273762	no	down
AH19G11520	C3H	1.26759	0.34209	no	up
AH19G16300	C3H	1.2188	0.28546	no	up
AH19G32690	C3H	1	0	no test	no test
AH19G35680	C3H	1.01129	0.0161929	no	up
AH19G39570	C3H	0.332107	-1.59028	yes	down
AH19G42620	C3H	1	0	no test	no test
AH20G00040	C3H	0.830801	-0.267424	no	down
AH20G03490	C3H	0.784284	-0.350552	no	down
AH20G24720	C3H	1.15586	0.208971	no	up
AH01G26620	CAMTA	1.22665	0.294718	no	up
AH03G45090	CAMTA	0.841412	-0.249116	no	down
AH03G45430	CAMTA	1.18504	0.244935	no	up
AH04G01300	CAMTA	1.6749	0.744076	no	up
AH04G07750	CAMTA	1.06565	0.0917359	no	up
AH09G19690	CAMTA	1.16309	0.217961	no	up
AH10G05700	CAMTA	1.13002	0.176351	no	up
AH11G11580	CAMTA	1	0	no test	no test
AH11G31250	CAMTA	1.08136	0.112841	no	up
AH12G20750	CAMTA	1	0	no test	no test
AH13G47760	CAMTA	0.922481	-0.116409	no	down
AH13G48100	CAMTA	1.35453	0.437794	no	up
AH13G51860	CAMTA	1.05575	0.0782615	no	up
AH13G59580	CAMTA	1.16182	0.216391	no	up
AH14G02020	CAMTA	1.42036	0.506254	no	up
AH14G10980	CAMTA	0.913593	-0.130376	no	down
AH20G08540	CAMTA	1.07634	0.106132	no	up
AH00G04440	CO-like	0.767577	-0.381616	no	down
AH01G23000	CO-like	0.882016	-0.181123	no	down
AH03G21270	CO-like	0.57152	-0.807125	no	down
AH05G27180	CO-like	0.344871	-1.53587	no	down
AH06G24070	CO-like	0.976449	-0.0343835	no	down
AH07G14900	CO-like	0.614946	-0.701469	no	down
AH09G29260	CO-like	1.11316	0.154657	no	up
AH10G20110	CO-like	0.717185	-0.479583	no	down
AH10G27280	CO-like	0.0614063	-4.02547	no	down
AH11G34910	CO-like	0.833599	-0.262574	no	down
AH13G24260	CO-like	1	0	no test	no test
AH14G37400	CO-like	0.919936	-0.120395	no	down
AH14G43010	CO-like	1.13683	0.185019	no	up
AH15G26930	CO-like	0.403167	-1.31055	no	down
AH16G06210	CO-like	0.922994	-0.115606	no	down
AH16G29730	CO-like	1.16592	0.221467	no	up
AH17G14540	CO-like	0.644218	-0.63438	no	down
AH19G38900	CO-like	1	0	no test	no test
AH20G26380	CO-like	0.731395	-0.451276	no	down
AH01G12710	CPP	0.939949	-0.0893453	no	down
AH03G20660	CPP	0.796225	-0.328753	no	down
AH05G14650	CPP	1	0	no test	no test
AH05G26270	CPP	1.05315	0.074709	no	up
AH08G24840	CPP	64.5508	6.01236	yes	up
AH08G24850	CPP	1.23876	0.308901	no	up
AH08G26550	CPP	0.318707	-1.6497	no	down
AH09G15340	CPP	1	0	no test	no test
AH09G26110	CPP	0.402834	-1.31174	yes	down
AH10G21670	CPP	0.873277	-0.195489	no	down
AH11G12790	CPP	1.00727	0.0104486	no	up
AH13G23400	CPP	0.871444	-0.198521	no	down
AH14G06350	CPP	1.18148	0.24059	no	up
AH14G22800	CPP	1.22534	0.293177	no	up
AH15G08250	CPP	0.304734	-1.71438	no	down
AH15G29200	CPP	0.970837	-0.0426985	no	down
AH16G36030	CPP	0.640264	-0.643261	no	down
AH16G46810	CPP	0.710071	-0.493965	no	down
AH18G29450	CPP	0.983946	-0.0233488	no	down
AH18G31830	CPP	0.306866	-1.70432	no	down
AH19G42020	CPP	0.415055	-1.26863	yes	down
AH20G28460	CPP	0.486321	-1.04002	no	down
AH00G04440	CO-like	0.767577	-0.381616	no	down
AH01G23000	CO-like	0.882016	-0.181123	no	down
AH03G06850	DBB	0.870894	-0.199432	no	down
AH03G07010	DBB	0.132383	-2.91721	no	down
AH05G07870	DBB	0.828964	-0.270619	no	down
AH06G12780	DBB	0.892452	-0.164154	no	down
AH06G24070	CO-like	0.976449	-0.0343835	no	down
AH07G14900	CO-like	0.614946	-0.701469	no	down
AH07G18640	DBB	0.1843	-2.43987	no	down
AH07G24040	DBB	1.79208	0.841637	no	up
AH08G11240	DBB	0.923504	-0.11481	no	down
AH10G20110	CO-like	0.717185	-0.479583	no	down
AH10G27280	CO-like	0.0614063	-4.02547	no	down
AH11G34910	CO-like	0.833599	-0.262574	no	down
AH13G06120	DBB	1.02161	0.0308479	no	up
AH13G07720	DBB	3.99225	1.9972	no	up
AH13G07860	DBB	1.06009	0.0841812	no	up
AH14G37400	CO-like	0.919936	-0.120395	no	down
AH14G43010	CO-like	1.13683	0.185019	no	up
AH15G04000	DBB	0.766184	-0.384237	no	down
AH16G00870	DBB	0.804214	-0.314349	no	down
AH16G06210	CO-like	0.922994	-0.115606	no	down
AH16G29730	CO-like	1.16592	0.221467	no	up
AH17G14540	CO-like	0.644218	-0.63438	no	down
AH18G03160	DBB	1.13927	0.188107	no	up
AH18G18160	DBB	177.204	7.46927	yes	up
AH20G26380	CO-like	0.731395	-0.451276	no	down
AH20G34980	DBB	0.157919	-2.66274	no	down
AH00G03330	Dof	0.85472	-0.226476	no	down
AH01G19440	Dof	0.709512	-0.495101	no	down
AH01G32890	Dof	0.684145	-0.547626	no	down
AH01G33930	Dof	1.26086	0.334409	no	up
AH02G18200	Dof	0.781112	-0.356398	no	down
AH03G01890	Dof	0.708736	-0.496681	no	down
AH03G02570	Dof	1.19659	0.258927	no	up
AH03G36570	Dof	0.964498	-0.0521493	no	down
AH03G37010	Dof	0.283932	-1.81638	yes	down
AH03G37020	Dof	0.71164	-0.49078	no	down
AH03G39740	Dof	0.282527	-1.82354	no	down
AH03G42520	Dof	1.27223	0.347365	no	up
AH04G16270	Dof	1.05271	0.0741061	no	up
AH05G05880	Dof	0.976118	-0.0348721	no	down
AH05G38450	Dof	2.7451	1.45686	no	up
AH06G09690	Dof	1.22487	0.292628	no	up
AH06G20850	Dof	0.817253	-0.291145	no	down
AH07G18180	Dof	0.73061	-0.452826	no	down
AH08G04050	Dof	1.32254	0.403317	no	up
AH08G04960	Dof	0.8441	-0.244513	no	down
AH08G12200	Dof	0.859889	-0.217778	no	down
AH08G13860	Dof	0.743435	-0.427722	no	down
AH08G29150	Dof	1.29895	0.377348	no	up
AH08G30820	Dof	1.00949	0.0136286	no	up
AH09G04820	Dof	0.593959	-0.751565	no	down
AH09G18300	Dof	1.55202	0.634143	no	up
AH10G01760	Dof	1.17186	0.228802	no	up
AH10G02680	Dof	0.573866	-0.801214	no	down
AH10G02690	Dof	0.643372	-0.636275	no	down
AH10G03150	Dof	0.86023	-0.217205	no	down
AH10G22940	Dof	0.833452	-0.262829	no	down
AH10G23650	Dof	0.681099	-0.554064	no	down
AH10G28840	Dof	0.577834	-0.791273	no	down
AH11G02590	Dof	1	0	no test	no test
AH11G20190	Dof	0.591003	-0.758764	no	down
AH11G21990	Dof	1	0	no test	no test
AH11G23400	Dof	1.40219	0.48768	no	up
AH11G24990	Dof	0.728761	-0.456483	no	down
AH12G04070	Dof	1.3284	0.409689	no	up
AH12G34490	Dof	0.152103	-2.71688	no	down
AH13G00120	Dof	1.20982	0.274792	no	up
AH13G03720	Dof	0.620206	-0.68918	no	down
AH13G04470	Dof	1.15395	0.206575	no	up
AH13G39820	Dof	1.19991	0.262922	no	up
AH13G40240	Dof	0.415638	-1.2666	no	down
AH13G40250	Dof	0.863229	-0.212184	no	down
AH13G42680	Dof	0.321674	-1.63633	no	down
AH13G45130	Dof	1.27696	0.352712	no	up
AH13G52900	Dof	1.09944	0.136767	no	up
AH13G54330	Dof	1.3716	0.455859	no	up
AH13G58430	Dof	1.25051	0.322512	no	up
AH14G18890	Dof	1.23828	0.308334	no	up
AH14G35080	Dof	0.0849079	-3.55796	yes	down
AH14G40840	Dof	1.53171	0.615143	no	up
AH14G44950	Dof	0.937158	-0.0936359	no	down
AH15G01940	Dof	1.0928	0.12803	no	up
AH15G02000	Dof	1.11505	0.157107	no	up
AH16G13790	Dof	1.04843	0.0682262	no	up
AH17G25970	Dof	1	0	no test	no test
AH17G27380	Dof	1.17278	0.229935	no	up
AH17G28590	Dof	0.754011	-0.407343	no	down
AH18G02170	Dof	0.82853	-0.271375	no	down
AH18G04270	Dof	1.24747	0.319009	no	up
AH19G06500	Dof	1.26543	0.339629	no	up
AH19G23410	Dof	0.971962	-0.0410283	no	down
AH19G27780	Dof	1	0	no test	no test
AH20G06360	Dof	0.840822	-0.250128	no	down
AH20G06880	Dof	0.98659	-0.0194768	no	down
AH20G06890	Dof	0.616071	-0.698831	no	down
AH20G07800	Dof	0.562722	-0.829505	no	down
AH20G18550	Dof	1	0	no test	no test
AH20G29970	Dof	0.656353	-0.607457	no	down
AH20G30530	Dof	1	0	no test	no test
AH20G30610	Dof	0.532124	-0.910165	no	down
AH01G20230	E2F/DP	0.265192	-1.91489	yes	down
AH03G03940	E2F/DP	0.907772	-0.139599	no	down
AH03G08700	E2F/DP	1.05654	0.0793463	no	up
AH03G09510	E2F/DP	0.91805	-0.123355	no	down
AH05G31850	E2F/DP	0.727865	-0.458258	no	down
AH06G19120	E2F/DP	0.831973	-0.265392	no	down
AH08G01430	E2F/DP	1.17152	0.228384	no	up
AH08G15910	E2F/DP	1.15559	0.208636	no	up
AH11G20730	E2F/DP	0.479166	-1.0614	no	down
AH12G35000	E2F/DP	0.666022	-0.586359	no	down
AH13G01690	E2F/DP	1.08606	0.119101	no	up
AH13G11280	E2F/DP	1.14454	0.194766	no	up
AH13G12170	E2F/DP	1.0333	0.0472562	no	up
AH15G21400	E2F/DP	0.654691	-0.611113	no	down
AH16G23680	E2F/DP	0.86131	-0.215395	no	down
AH17G23930	E2F/DP	1.7277	0.78885	no	up
AH18G06220	E2F/DP	0.914872	-0.128357	no	down
AH03G34470	EIL	1	0	no test	no test
AH07G05660	EIL	1.38798	0.472989	no	up
AH08G11040	EIL	1.00292	0.00420026	no	up
AH09G05330	EIL	1	0	no test	no test
AH09G06010	EIL	2.1681	1.11643	no	up
AH10G09530	EIL	1	0	no test	no test
AH10G09560	EIL	1	0	no test	no test
AH10G09610	EIL	1	0	no test	no test
AH10G09630	EIL	1	0	no test	no test
AH10G10030	EIL	1	0	no test	no test
AH13G38280	EIL	1	0	no test	no test
AH17G04430	EIL	1.37703	0.461562	no	up
AH18G03390	EIL	1.15297	0.205349	no	up
AH20G13570	EIL	0.57152	-0.807125	no	down
AH20G13580	EIL	1	0	no test	no test
AH20G14280	EIL	1	0	no test	no test
AH00G01740	ERF	6.02965	2.59207	no	up
AH00G03270	AP2	0.827172	-0.27374	no	down
AH01G06270	ERF	0.999031	-0.00139819	no	down
AH01G14550	ERF	0.840037	-0.251475	no	down
AH01G14700	ERF	0.299408	-1.73982	no	down
AH01G15510	ERF	5.15702	2.36654	no	up
AH01G16530	ERF	1	0	no test	no test
AH01G16600	ERF	0.240777	-2.05423	no	down
AH01G23420	AP2	0.619523	-0.690769	no	down
AH01G27450	ERF	0.919979	-0.120327	no	down
AH01G31110	ERF	1	0	no test	no test
AH01G32550	ERF	0.996713	-0.00474927	no	down
AH01G33320	ERF	1	0	no test	no test
AH02G01390	ERF	1	0	no test	no test
AH02G05220	ERF	0.808041	-0.307499	no	down
AH02G05610	ERF	0.564107	-0.825959	no	down
AH02G08530	ERF	0.587143	-0.768217	no	down
AH02G08560	ERF	1.05055	0.0711391	no	up
AH02G08810	ERF	1.41123	0.496954	no	up
AH02G14060	ERF	0.534437	-0.903909	no	down
AH02G23350	ERF	0.461559	-1.11541	yes	down
AH02G27240	ERF	1.61989	0.695898	no	up
AH03G03360	ERF	0.559685	-0.837312	no	down
AH03G10840	ERF	0.572188	-0.805438	no	down
AH03G14440	ERF	1.21507	0.281042	no	up
AH03G15340	ERF	0.674015	-0.569147	no	down
AH03G19430	ERF	0.730282	-0.453475	no	down
AH03G20300	ERF	0.169674	-2.55916	yes	down
AH03G20340	ERF	0.37964	-1.3973	no	down
AH03G24670	ERF	0.110018	-3.18419	yes	down
AH03G28680	ERF	2.19054	1.13128	no	up
AH03G28960	ERF	0.23261	-2.10401	yes	down
AH03G31360	ERF	0.38244	-1.38669	no	down
AH03G33510	ERF	1.08503	0.117731	no	up
AH03G34520	ERF	1.17289	0.230066	no	up
AH03G37110	ERF	1.05733	0.0804312	no	up
AH03G39850	ERF	0.360335	-1.47259	no	down
AH03G40080	ERF	1.34456	0.427139	no	up
AH04G00700	ERF	1.03335	0.0473296	no	up
AH04G07060	ERF	0.985767	-0.0206814	no	down
AH04G11730	ERF	1	0	no test	no test
AH04G20850	ERF	1	0	no test	no test
AH04G24760	ERF	2.38981	1.2569	no	up
AH04G27750	ERF	0.778319	-0.361566	no	down
AH04G29030	ERF	1.06671	0.0931685	no	up
AH04G29040	ERF	0.351047	-1.51026	no	down
AH05G02980	ERF	0.637316	-0.649918	no	down
AH05G03090	ERF	0.990366	-0.0139666	no	down
AH05G03100	ERF	0.972618	-0.0400544	no	down
AH05G05220	ERF	1.37929	0.463922	no	up
AH05G08280	ERF	1	0	no test	no test
AH05G08300	ERF	0.618325	-0.693564	no	down
AH05G15820	ERF	0.241059	-2.05254	no	down
AH05G15830	ERF	1.73487	0.794827	no	up
AH05G15930	ERF	3.85715	1.94754	no	up
AH05G16350	ERF	0.417004	-1.26187	no	down
AH05G16530	ERF	0.396497	-1.33462	no	down
AH05G25930	ERF	0.155212	-2.68769	yes	down
AH05G27150	ERF	0.57152	-0.807125	no	down
AH05G33070	B3	0.930193	-0.104397	no	down
AH05G34230	ERF	0.30107	-1.73183	no	down
AH05G36030	ERF	1	0	no test	no test
AH05G36040	ERF	1	0	no test	no test
AH05G36430	ERF	1.37394	0.458318	no	up
AH05G37960	ERF	1	0	no test	no test
AH06G01720	ERF	3.38271	1.75818	no	up
AH06G02150	ERF	0.751851	-0.411481	no	down
AH06G04120	ERF	0.427171	-1.22711	no	down
AH06G07460	ERF	0.950985	-0.0725053	no	down
AH06G08760	ERF	0.57152	-0.807125	no	down
AH06G09220	ERF	0.159551	-2.64791	no	down
AH06G12730	ERF	1	0	no test	no test
AH06G17410	ERF	2.1681	1.11643	no	up
AH06G22200	ERF	0.831163	-0.266796	no	down
AH06G23280	ERF	0.785869	-0.347639	no	down
AH06G26830	ERF	0.652677	-0.615559	no	down
AH06G27110	ERF	1	0	no test	no test
AH06G28040	ERF	1	0	no test	no test
AH07G02920	ERF	0.844413	-0.243979	no	down
AH07G06820	ERF	1.09169	0.126561	no	up
AH07G07690	ERF	1.22022	0.287145	no	up
AH07G07970	ERF	1	0	no test	no test
AH07G12020	ERF	0.584377	-0.775028	no	down
AH07G25690	ERF	0.458653	-1.12453	no	down
AH08G00960	ERF	0.57152	-0.807125	no	down
AH08G04880	ERF	0.956945	-0.0634916	no	down
AH08G06290	ERF	0.658905	-0.601857	no	down
AH08G07120	ERF	0.881209	-0.182444	no	down
AH08G10570	ERF	1.55154	0.6337	no	up
AH08G13990	AP2	0.905493	-0.143225	no	down
AH08G15240	ERF	1	0	no test	no test
AH08G17050	ERF	1.11636	0.158803	no	up
AH08G17790	ERF	1.52517	0.608965	no	up
AH08G18280	ERF	0.991203	-0.0127478	no	down
AH08G21930	ERF	0.880577	-0.183479	no	down
AH08G26880	ERF	1	0	no test	no test
AH08G26980	ERF	1.1537	0.206266	no	up
AH08G28970	ERF	1.18371	0.243318	no	up
AH08G29300	ERF	0.834657	-0.260746	no	down
AH09G00410	AP2	1.42981	0.515828	no	up
AH09G00910	ERF	0.41367	-1.27345	yes	down
AH09G03000	ERF	0.384345	-1.37953	yes	down
AH09G10470	ERF	1.38669	0.471647	no	up
AH09G21370	ERF	0.896677	-0.15734	no	down
AH09G21400	ERF	0.477967	-1.06502	no	down
AH09G21420	ERF	0.744288	-0.426066	no	down
AH09G21430	ERF	4.07833	2.02798	no	up
AH09G22860	ERF	0.810531	-0.30306	no	down
AH09G22950	ERF	2.35618	1.23645	yes	up
AH09G25330	ERF	0.209164	-2.2573	no	down
AH09G25340	ERF	0.522194	-0.937341	no	down
AH09G29280	ERF	0.578321	-0.790058	no	down
AH09G29290	ERF	1.04855	0.0683949	no	up
AH09G30280	B3	0.655529	-0.609269	no	down
AH09G32950	ERF	1.33252	0.414161	no	up
AH10G00110	ERF	0.202242	-2.30584	no	down
AH10G01270	ERF	0.535353	-0.901438	no	down
AH10G02180	ERF	0.129267	-2.95158	no	down
AH10G02190	ERF	0.589175	-0.763232	no	down
AH10G02570	ERF	0.827047	-0.273959	no	down
AH10G02620	ERF	1.24107	0.311585	no	up
AH10G09460	ERF	0.659169	-0.60128	no	down
AH10G14340	ERF	0.802869	-0.316764	no	down
AH10G18160	ERF	0.524767	-0.93025	no	down
AH10G19410	ERF	0.242144	-2.04606	yes	down
AH10G20310	ERF	0.768051	-0.380726	no	down
AH10G21160	ERF	0.753585	-0.408158	no	down
AH10G24980	ERF	0.157919	-2.66274	no	down
AH10G29270	ERF	1.74844	0.80607	no	up
AH11G02410	ERF	1.07252	0.101	no	up
AH11G14950	ERF	0.87515	-0.192398	no	down
AH11G15110	ERF	0.343655	-1.54097	no	down
AH11G17240	ERF	1	0	no test	no test
AH11G17280	ERF	0.264902	-1.91647	no	down
AH11G24470	ERF	1.11316	0.154657	no	up
AH11G25470	ERF	1.21241	0.277875	no	up
AH11G30240	ERF	0.288885	-1.79143	no	down
AH12G01470	ERF	2.1681	1.11643	no	up
AH12G01480	ERF	1	0	no test	no test
AH12G01490	ERF	6.04974	2.59687	no	up
AH12G03890	ERF	1.47803	0.563672	no	up
AH12G05930	ERF	0.744535	-0.425589	no	down
AH12G06490	ERF	1.41752	0.503374	no	up
AH12G10230	ERF	0.742211	-0.430099	no	down
AH12G10250	ERF	0.950364	-0.0734473	no	down
AH12G16570	ERF	0.512204	-0.96521	no	down
AH12G30710	ERF	0.894001	-0.161651	no	down
AH12G35670	ERF	8.26296	3.04666	no	up
AH12G35680	ERF	1	0	no test	no test
AH13G05730	ERF	0.735957	-0.442307	no	down
AH13G13650	ERF	0.743426	-0.427739	no	down
AH13G17060	ERF	1.16866	0.224855	no	up
AH13G17810	ERF	0.642182	-0.638946	no	down
AH13G21940	ERF	0.046834	-4.4163	no	down
AH13G23010	ERF	0.0914515	-3.45085	yes	down
AH13G25610	ERF	1	0	no test	no test
AH13G27750	ERF	0.173477	-2.52718	yes	down
AH13G32380	ERF	1	0	no test	no test
AH13G35500	ERF	0.935119	-0.0967783	no	down
AH13G37290	ERF	0.894482	-0.160876	no	down
AH13G38310	ERF	1.29931	0.377747	no	up
AH13G40340	ERF	0.870044	-0.200839	no	down
AH13G42980	ERF	1.21145	0.276735	no	up
AH13G52730	ERF	0.951644	-0.0715066	no	down
AH13G54500	ERF	0.639799	-0.64431	no	down
AH13G58030	ERF	1.48195	0.567492	no	up
AH14G01340	ERF	1.10188	0.139968	no	up
AH14G11510	ERF	1	0	no test	no test
AH14G11770	ERF	0.698936	-0.516768	no	down
AH14G14110	ERF	1	0	no test	no test
AH14G23900	ERF	0.852039	-0.231008	no	down
AH14G23970	ERF	1.14079	0.190033	no	up
AH14G24020	ERF	1	0	no test	no test
AH14G28920	ERF	2.36351	1.24093	no	up
AH14G32670	AP2	0.632449	-0.66098	no	down
AH14G33200	ERF	1.02571	0.0366233	no	up
AH14G33210	ERF	0.0498675	-4.32576	no	down
AH14G33890	ERF	0.861104	-0.215741	no	down
AH14G35290	ERF	3.34831	1.74343	no	up
AH14G38740	ERF	0.105292	-3.24754	yes	down
AH14G41710	ERF	2.30312	1.20359	yes	up
AH14G44780	ERF	1.08009	0.111151	no	up
AH15G01280	ERF	1.16796	0.223992	no	up
AH15G01300	AP2	1.04971	0.0699909	no	up
AH15G03240	ERF	1	0	no test	no test
AH15G04410	ERF	1	0	no test	no test
AH15G04450	ERF	0.406285	-1.29944	no	down
AH15G06380	ERF	0.1347	-2.89217	yes	down
AH15G06560	ERF	0.709031	-0.496079	no	down
AH15G06980	ERF	1.11603	0.158382	no	up
AH15G07070	ERF	1.22207	0.289326	no	up
AH15G07090	ERF	0.012542	-6.31709	yes	down
AH15G12290	ERF	1	0	no test	no test
AH15G19540	B3	1.25321	0.325633	no	up
AH15G29550	ERF	0.227395	-2.13673	yes	down
AH15G35300	ERF	0.0696576	-3.84358	no	down
AH15G35550	ERF	1.04152	0.0586885	no	up
AH15G37190	ERF	1	0	no test	no test
AH15G37200	ERF	1	0	no test	no test
AH15G37690	ERF	1.38461	0.469478	no	up
AH16G00910	ERF	1	0	no test	no test
AH16G01160	ERF	1.36628	0.450258	no	up
AH16G04220	ERF	0.947123	-0.0783758	no	down
AH16G04650	ERF	0.90534	-0.143468	no	down
AH16G07170	ERF	0.359042	-1.47778	yes	down
AH16G12410	ERF	1	0	no test	no test
AH16G13110	ERF	1	0	no test	no test
AH16G13670	ERF	1.11203	0.153201	no	up
AH16G14950	ERF	0.919352	-0.12131	no	down
AH16G21440	ERF	1	0	no test	no test
AH16G27400	ERF	0.783377	-0.352222	no	down
AH16G28680	ERF	0.961926	-0.0560016	no	down
AH16G28980	ERF	1.36706	0.451078	no	up
AH16G33410	ERF	0.129713	-2.9466	no	down
AH16G33710	ERF	0.57152	-0.807125	no	down
AH16G34720	ERF	1	0	no test	no test
AH16G36820	ERF	0.344524	-1.53732	yes	down
AH16G37720	ERF	0.937565	-0.0930094	no	down
AH16G39930	ERF	0.820515	-0.285398	no	down
AH16G41980	ERF	1.12277	0.167059	no	up
AH16G44760	ERF	1.11651	0.158995	no	up
AH16G45870	ERF	0.138888	-2.84801	yes	down
AH17G05650	ERF	1.23421	0.303593	no	up
AH17G06620	ERF	1.24322	0.314076	no	up
AH17G06880	ERF	1	0	no test	no test
AH17G11520	ERF	0.644315	-0.634161	no	down
AH17G17990	ERF	1	0	no test	no test
AH17G18750	ERF	0.539929	-0.889158	no	down
AH17G24500	ERF	1	0	no test	no test
AH17G28500	ERF	0.616265	-0.698378	no	down
AH17G30770	ERF	0.420075	-1.25128	no	down
AH17G31640	ERF	0.993824	-0.00893817	no	down
AH18G00360	ERF	1.102	0.140121	no	up
AH18G00730	ERF	1.88677	0.915922	no	up
AH18G01750	ERF	0.280625	-1.83328	yes	down
AH18G05530	ERF	1	0	no test	no test
AH18G07590	ERF	0.998268	-0.00250116	no	down
AH18G09030	ERF	1.60101	0.678979	no	up
AH18G09660	ERF	0.984705	-0.0222367	no	down
AH18G34060	ERF	0.655796	-0.608682	no	down
AH19G01070	AP2	1.3378	0.419858	no	up
AH19G01740	ERF	0.644031	-0.634797	no	down
AH19G04530	ERF	0.397719	-1.33018	yes	down
AH19G13750	ERF	1.50496	0.589721	no	up
AH19G27120	ERF	0.904698	-0.144492	no	down
AH19G27150	ERF	0.810736	-0.302696	no	down
AH19G27170	ERF	1.71484	0.778075	no	up
AH19G28820	ERF	0.99118	-0.0127814	no	down
AH19G28970	ERF	2.1119	1.07854	no	up
AH19G30930	B3	0.503228	-0.990715	no	down
AH19G34820	ERF	1.35441	0.437668	no	up
AH19G38840	ERF	0.810747	-0.302676	no	down
AH19G38850	ERF	1.55531	0.637202	no	up
AH19G42630	ERF	0.369266	-1.43727	no	down
AH19G42640	ERF	0.150024	-2.73673	yes	down
AH19G42650	ERF	0.292503	-1.77348	no	down
AH20G00060	ERF	0.404635	-1.30531	no	down
AH20G04160	ERF	0.922755	-0.115981	no	down
AH20G06980	ERF	1.30917	0.388649	no	up
AH20G07000	ERF	0.87898	-0.186098	no	down
AH20G07350	ERF	0.489876	-1.02951	yes	down
AH20G07360	ERF	0.0616235	-4.02038	no	down
AH20G13530	ERF	1	0	no test	no test
AH20G13550	ERF	0.699866	-0.514849	no	down
AH20G14450	ERF	0.57152	-0.807125	no	down
AH20G18990	ERF	0.533956	-0.905206	no	down
AH20G24140	ERF	0.525486	-0.928276	no	down
AH20G25590	ERF	0.279902	-1.83701	yes	down
AH20G26610	ERF	0.376531	-1.40916	no	down
AH20G27680	ERF	0.533335	-0.906887	no	down
AH20G32350	ERF	0.561399	-0.832903	no	down
Gene id
AH01G11990	FAR1	1	0	no test	no test
AH01G12950	FAR1	0.204853	-2.28734	no	down
AH01G14530	FAR1	1	0	no test	no test
AH01G16190	FAR1	1.10326	0.141775	no	up
AH01G16540	FAR1	1	0	no test	no test
AH01G18520	FAR1	1	0	no test	no test
AH01G18580	FAR1	1	0	no test	no test
AH02G00360	FAR1	1	0	no test	no test
AH02G07940	FAR1	1	0	no test	no test
AH02G12500	FAR1	1	0	no test	no test
AH02G15950	FAR1	1.09649	0.132888	no	up
AH02G18280	FAR1	1.67837	0.747057	no	up
AH02G18640	FAR1	1	0	no test	no test
AH02G19620	FAR1	1.53501	0.61825	no	up
AH02G21940	FAR1	1.1299	0.176192	no	up
AH03G04140	FAR1	1.18711	0.247451	no	up
AH03G04190	FAR1	0.483439	-1.04859	yes	down
AH03G11570	FAR1	1	0	no test	no test
AH03G12130	FAR1	4.03522	2.01265	no	up
AH03G12650	FAR1	1.15704	0.210433	no	up
AH03G14050	FAR1	1.07695	0.106947	no	up
AH03G16340	FAR1	1.00969	0.0139094	no	up
AH03G16880	FAR1	1.34185	0.424222	no	up
AH03G17450	FAR1	0.843238	-0.245988	no	down
AH03G18570	FAR1	1	0	no test	no test
AH03G23550	FAR1	1.1699	0.226389	no	up
AH03G23710	FAR1	2.21955	1.15027	no	up
AH03G26920	FAR1	1.06071	0.085027	no	up
AH03G27090	FAR1	4.03522	2.01265	no	up
AH03G27920	FAR1	1	0	no test	no test
AH03G35040	FAR1	1	0	no test	no test
AH03G36100	FAR1	1.41612	0.501944	no	up
AH03G37430	FAR1	1	0	no test	no test
AH03G47080	FAR1	1	0	no test	no test
AH04G01450	FAR1	0.980262	-0.0287601	no	down
AH04G02780	FAR1	0.995452	-0.00657687	no	down
AH04G06330	FAR1	1	0	no test	no test
AH04G11190	FAR1	0.57152	-0.807125	no	down
AH04G13400	FAR1	1	0	no test	no test
AH04G14370	FAR1	1	0	no test	no test
AH04G16970	FAR1	2.0923	1.06509	no	up
AH04G17510	FAR1	1.20925	0.274117	no	up
AH04G20220	FAR1	1	0	no test	no test
AH04G21060	FAR1	0.869601	-0.201574	no	down
AH04G25430	FAR1	1.44902	0.535078	no	up
AH04G29480	FAR1	1	0	no test	no test
AH05G01820	FAR1	0.408087	-1.29305	no	down
AH05G09530	FAR1	1	0	no test	no test
AH05G17450	FAR1	1	0	no test	no test
AH05G18620	FAR1	1	0	no test	no test
AH05G28650	FAR1	2.1681	1.11643	no	up
AH05G29590	FAR1	1.69235	0.759027	no	up
AH05G29810	FAR1	0.597798	-0.742269	no	down
AH05G30180	FAR1	1	0	no test	no test
AH05G36810	FAR1	1	0	no test	no test
AH06G12510	FAR1	1	0	no test	no test
AH06G15980	FAR1	1	0	no test	no test
AH06G17310	FAR1	1.7795	0.831475	no	up
AH06G17320	FAR1	1.05548	0.0778949	no	up
AH06G19510	FAR1	2.1681	1.11643	no	up
AH06G20210	FAR1	1	0	no test	no test
AH06G21900	FAR1	1	0	no test	no test
AH06G22140	FAR1	1	0	no test	no test
AH06G22420	FAR1	1	0	no test	no test
AH06G23570	FAR1	0.57152	-0.807125	no	down
AH07G10640	FAR1	1	0	no test	no test
AH07G12710	FAR1	1	0	no test	no test
AH07G14490	FAR1	1	0	no test	no test
AH07G14890	FAR1	1	0	no test	no test
AH07G16910	FAR1	1	0	no test	no test
AH07G16940	FAR1	1	0	no test	no test
AH07G17530	FAR1	4.03316	2.01191	no	up
AH07G19740	FAR1	1.45595	0.54196	no	up
AH07G22650	FAR1	1	0	no test	no test
AH07G23020	FAR1	0.295109	-1.76068	no	down
AH07G24830	FAR1	1	0	no test	no test
AH08G06580	FAR1	1	0	no test	no test
AH08G08580	FAR1	1.96879	0.977313	no	up
AH08G08870	FAR1	1	0	no test	no test
AH08G11170	FAR1	1.0325	0.0461432	no	up
AH08G11200	FAR1	1.46433	0.550243	no	up
AH08G11390	FAR1	0.476767	-1.06864	no	down
AH08G17950	FAR1	1	0	no test	no test
AH08G28660	FAR1	0.953942	-0.0680271	no	down
AH08G28670	FAR1	1.02801	0.0398535	no	up
AH09G04690	FAR1	1	0	no test	no test
AH09G07040	FAR1	1.11298	0.154434	no	up
AH09G08030	FAR1	1	0	no test	no test
AH09G09290	FAR1	1	0	no test	no test
AH09G09370	FAR1	1.23989	0.310208	no	up
AH09G10810	FAR1	0.57152	-0.807125	no	down
AH09G14870	FAR1	1	0	no test	no test
AH09G18000	FAR1	0.91272	-0.131756	no	down
AH09G19230	FAR1	3.99225	1.9972	no	up
AH09G19270	FAR1	1	0	no test	no test
AH09G23390	FAR1	0.57152	-0.807125	no	down
AH09G28140	FAR1	4.03316	2.01191	no	up
AH10G07060	FAR1	1	0	no test	no test
AH10G08090	FAR1	1	0	no test	no test
AH10G09730	FAR1	1	0	no test	no test
AH10G12720	FAR1	1	0	no test	no test
AH10G13280	FAR1	1.62337	0.698993	no	up
AH10G13290	FAR1	1.82205	0.865565	no	up
AH10G13380	FAR1	6.07204	2.60218	no	up
AH10G13580	FAR1	1	0	no test	no test
AH10G14300	FAR1	1	0	no test	no test
AH10G16030	FAR1	1	0	no test	no test
AH10G16160	FAR1	1	0	no test	no test
AH10G20500	FAR1	0.0876942	-3.51137	no	down
AH10G22930	FAR1	0.57152	-0.807125	no	down
AH10G24900	FAR1	0.864982	-0.209258	no	down
AH10G25830	FAR1	1.08888	0.12284	no	up
AH11G05790	FAR1	2.1681	1.11643	no	up
AH11G06420	FAR1	0.202242	-2.30584	no	down
AH11G11990	FAR1	0.84187	-0.248331	no	down
AH11G12460	FAR1	1	0	no test	no test
AH11G12590	FAR1	1	0	no test	no test
AH11G13040	FAR1	1	0	no test	no test
AH11G15000	FAR1	1	0	no test	no test
AH11G15640	FAR1	1	0	no test	no test
AH11G18280	FAR1	1	0	no test	no test
AH11G27260	FAR1	0.0410896	-4.60508	yes	down
AH11G29390	FAR1	1.3116	0.391325	no	up
AH11G32770	FAR1	1	0	no test	no test
AH12G04970	FAR1	1.32957	0.41096	no	up
AH12G07520	FAR1	1	0	no test	no test
AH12G09530	FAR1	1.84952	0.887152	no	up
AH12G11770	FAR1	1	0	no test	no test
AH12G11820	FAR1	1	0	no test	no test
AH12G12630	FAR1	0.295763	-1.75749	no	down
AH12G12920	FAR1	1	0	no test	no test
AH12G13210	FAR1	1	0	no test	no test
AH12G16800	FAR1	0.279278	-1.84023	no	down
AH12G17090	FAR1	0.295763	-1.75749	no	down
AH12G19200	FAR1	1.11316	0.154658	no	up
AH12G19410	FAR1	1	0	no test	no test
AH12G20030	FAR1	1.21058	0.275698	no	up
AH12G22120	FAR1	0.546591	-0.871466	no	down
AH12G24850	FAR1	16.2274	4.02036	no	up
AH12G26350	FAR1	1.25617	0.329029	no	up
AH12G27300	FAR1	0.212704	-2.23308	no	down
AH12G28080	FAR1	1	0	no test	no test
AH12G31950	FAR1	1	0	no test	no test
AH13G06080	FAR1	1.01663	0.0237927	no	up
AH13G09100	FAR1	1	0	no test	no test
AH13G10850	FAR1	1	0	no test	no test
AH13G11120	FAR1	2.08114	1.05737	no	up
AH13G12620	FAR1	0.445352	-1.16698	no	down
AH13G12820	FAR1	1	0	no test	no test
AH13G13090	FAR1	1	0	no test	no test
AH13G13270	FAR1	0.41331	-1.2747	no	down
AH13G13400	FAR1	0.632924	-0.659896	no	down
AH13G14480	FAR1	0.657367	-0.605229	no	down
AH13G14730	FAR1	0.320477	-1.64171	no	down
AH13G15470	FAR1	0.108621	-3.20262	yes	down
AH13G21800	FAR1	2.1681	1.11643	no	up
AH13G23980	FAR1	1	0	no test	no test
AH13G24440	FAR1	1	0	no test	no test
AH13G26290	FAR1	1	0	no test	no test
AH13G26770	FAR1	1.19653	0.258855	no	up
AH13G26930	FAR1	1.81864	0.862856	no	up
AH13G27980	FAR1	1	0	no test	no test
AH13G32880	FAR1	0.099827	-3.32443	no	down
AH13G34500	FAR1	2.1681	1.11643	no	up
AH13G37170	FAR1	1	0	no test	no test
AH13G37690	FAR1	1	0	no test	no test
AH13G39730	FAR1	1	0	no test	no test
AH13G40920	FAR1	0.32334	-1.62888	no	down
AH13G47530	FAR1	1	0	no test	no test
AH13G55230	FAR1	1.14755	0.198557	no	up
AH13G56120	FAR1	1.11649	0.158972	no	up
AH13G57500	FAR1	1.20547	0.269595	no	up
AH14G02200	FAR1	0.809602	-0.304715	no	down
AH14G08810	FAR1	0.804253	-0.31428	no	down
AH14G12130	FAR1	1	0	no test	no test
AH14G22410	FAR1	1	0	no test	no test
AH14G22480	FAR1	0.310185	-1.6888	no	down
AH14G28100	FAR1	3.82225	1.93442	yes	up
AH14G33610	FAR1	1	0	no test	no test
AH14G45020	FAR1	1.02526	0.0359925	no	up
AH14G45150	FAR1	1	0	no test	no test
AH15G07280	FAR1	1.13995	0.188967	no	up
AH15G12080	FAR1	1.60118	0.679138	no	up
AH15G13260	FAR1	2.24243	1.16507	no	up
AH15G24720	FAR1	2.1681	1.11643	no	up
AH15G28820	FAR1	6.05186	2.59738	no	up
AH15G30310	FAR1	1.54658	0.629083	no	up
AH15G33310	FAR1	4.03316	2.01191	no	up
AH15G35410	FAR1	1.26167	0.335335	no	up
AH15G36110	FAR1	0.57152	-0.807125	no	down
AH16G08300	FAR1	1	0	no test	no test
AH16G12120	FAR1	1	0	no test	no test
AH16G15420	FAR1	1	0	no test	no test
AH16G16200	FAR1	1	0	no test	no test
AH16G16320	FAR1	1	0	no test	no test
AH16G18310	FAR1	1	0	no test	no test
AH16G19560	FAR1	1	0	no test	no test
AH16G24690	FAR1	2.78904	1.47977	no	up
AH16G26180	FAR1	4.05529	2.0198	no	up
AH16G26500	FAR1	0.57152	-0.807125	no	down
AH16G28570	FAR1	1	0	no test	no test
AH16G32900	FAR1	1.13319	0.180384	no	up
AH16G32910	FAR1	0.155039	-2.6893	no	down
AH16G33120	FAR1	0.629981	-0.666619	no	down
AH16G33140	FAR1	1	0	no test	no test
AH16G33150	FAR1	1	0	no test	no test
AH16G34610	FAR1	1.20579	0.269979	no	up
AH16G38120	FAR1	1	0	no test	no test
AH16G46140	FAR1	0.380123	-1.39546	no	down
AH16G46210	FAR1	0.662581	-0.593831	no	down
AH17G04600	FAR1	1	0	no test	no test
AH17G05600	FAR1	1	0	no test	no test
AH17G07080	FAR1	1	0	no test	no test
AH17G08490	FAR1	0.57152	-0.807125	no	down
AH17G10020	FAR1	1	0	no test	no test
AH17G12200	FAR1	1	0	no test	no test
AH17G13520	FAR1	2.54582	1.34813	no	up
AH17G15380	FAR1	1	0	no test	no test
AH17G15790	FAR1	0.819194	-0.287723	no	down
AH17G17360	FAR1	1	0	no test	no test
AH17G17370	FAR1	1	0	no test	no test
AH17G17480	FAR1	1	0	no test	no test
AH17G19730	FAR1	1	0	no test	no test
AH17G19780	FAR1	1	0	no test	no test
AH17G20560	FAR1	3.99225	1.9972	no	up
AH17G21720	FAR1	1	0	no test	no test
AH17G25260	FAR1	1	0	no test	no test
AH17G25900	FAR1	7.30352	2.86859	no	up
AH17G30370	FAR1	0.533896	-0.905369	no	down
AH17G30930	FAR1	1	0	no test	no test
AH17G32180	FAR1	1	0	no test	no test
AH18G03190	FAR1	1.02607	0.0371259	no	up
AH18G03220	FAR1	1.20366	0.267429	no	up
AH18G10850	FAR1	0.202242	-2.30584	no	down
AH18G14560	FAR1	1	0	no test	no test
AH18G14850	FAR1	1	0	no test	no test
AH18G17210	FAR1	1.11316	0.154657	no	up
AH18G17520	FAR1	1	0	no test	no test
AH18G19990	FAR1	1.22608	0.294056	no	up
AH18G31350	FAR1	1	0	no test	no test
AH19G08890	FAR1	0.894908	-0.160189	no	down
AH19G09150	FAR1	2.1681	1.11643	no	up
AH19G10470	FAR1	1	0	no test	no test
AH19G11420	FAR1	1	0	no test	no test
AH19G12440	FAR1	0.295763	-1.75749	no	down
AH19G14870	FAR1	1	0	no test	no test
AH19G17940	FAR1	0.738847	-0.436653	no	down
AH19G21000	FAR1	1	0	no test	no test
AH19G25820	FAR1	1.57253	0.653083	no	up
AH19G26050	FAR1	6.07407	2.60266	no	up
AH19G26540	FAR1	4.13005	2.04616	no	up
AH19G26550	FAR1	1.754	0.81065	no	up
AH19G26780	FAR1	1	0	no test	no test
AH19G33950	FAR1	0.803256	-0.316069	no	down
AH19G35270	FAR1	1	0	no test	no test
AH19G35390	FAR1	2.23683	1.16146	no	up
AH20G03080	FAR1	1	0	no test	no test
AH20G03210	FAR1	1	0	no test	no test
AH20G05720	FAR1	1	0	no test	no test
AH20G11150	FAR1	1	0	no test	no test
AH20G11970	FAR1	2.05124	1.0365	no	up
AH20G12160	FAR1	0.812661	-0.299274	no	down
AH20G12550	FAR1	1	0	no test	no test
AH20G12740	FAR1	1	0	no test	no test
AH20G14390	FAR1	1.11316	0.154657	no	up
AH20G16080	FAR1	1	0	no test	no test
AH20G16320	FAR1	1	0	no test	no test
AH20G17000	FAR1	1	0	no test	no test
AH20G18740	FAR1	0.57152	-0.807125	no	down
AH20G19080	FAR1	1	0	no test	no test
AH20G26040	FAR1	0.693275	-0.5285	no	down
AH20G27470	FAR1	2.1681	1.11643	no	up
AH20G27620	FAR1	1	0	no test	no test
AH20G29020	FAR1	0.57152	-0.807125	no	down
AH20G29540	FAR1	1	0	no test	no test
AH20G31590	FAR1	1	0	no test	no test
AH20G32090	FAR1	0.874528	-0.193424	no	down
AH20G32240	FAR1	1.27122	0.346215	no	up
AH20G33140	FAR1	0.661738	-0.595668	no	down
AH20G33970	FAR1	1.11631	0.158739	no	up
AH01G00850	GATA	1.52949	0.613047	no	up
AH01G21780	GATA	1	0	no test	no test
AH01G26740	GATA	0.683114	-0.549801	no	down
AH01G26750	GATA	0.683275	-0.549462	no	down
AH03G01230	GATA	0.867057	-0.205801	no	down
AH03G06900	GATA	0.902332	-0.14827	no	down
AH03G12750	GATA	0.869707	-0.201399	no	down
AH03G22140	GATA	1	0	no test	no test
AH05G03250	GATA	1.0488	0.0687334	no	up
AH05G07000	GATA	0.634886	-0.655431	no	down
AH05G07710	GATA	0.817003	-0.291586	no	down
AH05G37130	GATA	0.581504	-0.78214	no	down
AH06G04270	GATA	1.38461	0.469481	no	up
AH06G06180	GATA	1.25397	0.326501	no	up
AH06G22590	GATA	0.311565	-1.68239	yes	down
AH06G28060	GATA	0.769793	-0.377458	no	down
AH07G18490	GATA	0.376669	-1.40863	no	down
AH08G08200	GATA	0.964066	-0.0527955	no	down
AH08G13410	GATA	0.920945	-0.118812	no	down
AH09G00200	GATA	1.12106	0.164861	no	up
AH09G03040	GATA	0.573876	-0.801189	no	down
AH09G34390	GATA	0.423431	-1.2398	yes	down
AH10G05130	GATA	0.946628	-0.0791298	no	down
AH10G06780	GATA	0.398976	-1.32563	no	down
AH10G20900	GATA	0.532947	-0.907936	no	down
AH11G08610	GATA	0.706387	-0.50147	no	down
AH11G31120	GATA	0.753285	-0.408733	no	down
AH11G31130	GATA	0.668635	-0.580709	no	down
AH11G36040	GATA	1	0	no test	no test
AH12G17550	GATA	1.13877	0.18748	no	up
AH13G03170	GATA	0.797038	-0.32728	no	down
AH13G07810	GATA	0.848917	-0.236304	no	down
AH13G25250	GATA	2.1681	1.11643	no	up
AH15G03100	GATA	0.690917	-0.533416	no	down
AH15G03890	GATA	0.937154	-0.0936422	no	down
AH16G07350	GATA	0.92101	-0.118712	no	down
AH16G09930	GATA	0.984307	-0.0228199	no	down
AH16G27930	GATA	0.29708	-1.75108	yes	down
AH17G33180	GATA	1.05465	0.0767597	no	up
AH18G01830	GATA	0.381327	-1.3909	yes	down
AH18G04590	GATA	0.942094	-0.0860571	no	down
AH19G00740	GATA	0.522227	-0.93725	no	down
AH19G01180	GATA	1.18239	0.24171	no	up
AH19G04570	GATA	0.557001	-0.844248	no	down
AH19G32730	GATA	0.492639	-1.0214	yes	down
AH20G08070	GATA	1.04588	0.0647171	no	up
AH20G27440	GATA	0.75612	-0.403312	no	down
AH06G08100	GeBP	1.04325	0.0610844	no	up
AH06G24180	GeBP	0.922645	-0.116152	no	down
AH07G11090	GeBP	0.944776	-0.0819565	no	down
AH07G11140	GeBP	1.40498	0.490553	no	up
AH07G11150	GeBP	0.338435	-1.56305	no	down
AH08G19850	GeBP	1	0	no test	no test
AH09G16040	GeBP	0.182603	-2.45322	no	down
AH10G19440	GeBP	1.62106	0.69694	no	up
AH10G19550	GeBP	1.43173	0.517757	no	up
AH10G32140	GeBP	1.13939	0.188262	no	up
AH16G11410	GeBP	1.03043	0.0432532	no	up
AH16G29810	GeBP	0.890501	-0.16731	no	down
AH18G11630	GeBP	1	0	no test	no test
AH19G20460	GeBP	0.443945	-1.17155	no	down
AH19G21490	GeBP	0.950782	-0.0728142	no	down
AH01G02690	GRAS	1.22392	0.291514	no	up
AH01G12140	GRAS	0.76675	-0.383173	no	down
AH01G17120	GRAS	1	0	no test	no test
AH01G29490	GRAS	1.05059	0.0712021	no	up
AH01G31870	GRAS	1.11316	0.154658	no	up
AH02G09330	GRAS	1.70829	0.772557	no	up
AH02G23190	GRAS	1.02565	0.0365353	no	up
AH02G24690	GRAS	0.750117	-0.414812	no	down
AH02G24700	GRAS	0.707859	-0.498467	no	down
AH03G02780	GRAS	1.13415	0.181609	no	up
AH03G02790	GRAS	1.17064	0.227301	no	up
AH03G02800	GRAS	1.03371	0.0478287	no	up
AH03G04280	GRAS	3.99225	1.9972	no	up
AH03G08020	GRAS	1.08854	0.122399	no	up
AH03G08070	GRAS	1.18449	0.244263	no	up
AH03G08690	GRAS	0.917864	-0.123648	no	down
AH03G09410	GRAS	1	0	no test	no test
AH03G09430	GRAS	0.312873	-1.67635	no	down
AH03G17090	GRAS	1.56645	0.647495	no	up
AH03G33030	GRAS	0.337856	-1.56552	yes	down
AH03G38710	GRAS	0.591895	-0.756587	no	down
AH03G48290	GRAS	0.898575	-0.15429	no	down
AH04G05290	GRAS	1.05137	0.0722706	no	up
AH04G07970	GRAS	1.06571	0.0918188	no	up
AH04G17070	GRAS	1.90621	0.930706	no	up
AH04G20570	GRAS	1.15488	0.207742	no	up
AH04G23370	GRAS	0.632441	-0.660998	no	down
AH05G04310	GRAS	0.864012	-0.210876	no	down
AH05G04720	GRAS	1.62537	0.700767	no	up
AH05G06550	GRAS	1.0082	0.0117786	no	up
AH05G08180	GRAS	0.529345	-0.91772	no	down
AH05G16120	GRAS	0.937673	-0.0928434	no	down
AH05G27400	GRAS	1.39112	0.476244	no	up
AH05G35390	GRAS	0.879574	-0.185123	no	down
AH05G37280	GRAS	1.18329	0.242808	no	up
AH06G04480	GRAS	2.54118	1.3455	yes	up
AH06G24360	GRAS	1	0	no test	no test
AH07G00880	GRAS	0.996167	-0.00554028	no	down
AH07G02560	GRAS	3.06873	1.61764	yes	up
AH07G10220	GRAS	0.57152	-0.807125	no	down
AH08G05270	GRAS	0.931209	-0.102824	no	down
AH08G06360	GRAS	0.745505	-0.423709	no	down
AH08G07270	GRAS	0.735767	-0.44268	no	down
AH08G11360	GRAS	0.983884	-0.0234392	no	down
AH08G12010	GRAS	0.939474	-0.0900744	no	down
AH08G12020	GRAS	1.06432	0.0899322	no	up
AH08G12030	GRAS	1.09875	0.13586	no	up
AH08G12040	GRAS	0.725175	-0.463598	no	down
AH08G16980	GRAS	1.3476	0.43039	no	up
AH08G19900	GRAS	0.920874	-0.118925	no	down
AH09G09030	GRAS	0.938958	-0.090867	no	down
AH09G11010	GRAS	1	0	no test	no test
AH09G33920	GRAS	1	0	no test	no test
AH11G06440	GRAS	1.42757	0.51356	no	up
AH11G11960	GRAS	0.574578	-0.799424	no	down
AH11G17940	GRAS	0.668226	-0.581592	no	down
AH11G27460	GRAS	1.22987	0.2985	no	up
AH12G10800	GRAS	1.10912	0.149411	no	up
AH12G25480	GRAS	1.37123	0.45547	no	up
AH12G27690	GRAS	0.713684	-0.486643	no	down
AH12G27700	GRAS	0.805318	-0.31237	no	down
AH13G04680	GRAS	1.2804	0.356598	no	up
AH13G04690	GRAS	1.11829	0.161288	no	up
AH13G04700	GRAS	1.04716	0.0664841	no	up
AH13G06300	GRAS	1	0	no test	no test
AH13G10730	GRAS	0.817532	-0.290653	no	down
AH13G11270	GRAS	0.89479	-0.16038	no	down
AH13G12020	GRAS	1	0	no test	no test
AH13G12040	GRAS	0.517676	-0.949878	no	down
AH13G19730	GRAS	0.570118	-0.810667	no	down
AH13G37040	GRAS	0.514253	-0.95945	no	down
AH13G41780	GRAS	0.727186	-0.459603	no	down
AH13G50950	GRAS	0.940155	-0.0890301	no	down
AH14G06810	GRAS	1.17084	0.22754	no	up
AH14G10800	GRAS	1.27746	0.353274	no	up
AH14G23310	GRAS	1.04275	0.0603945	no	up
AH14G27140	GRAS	1.04836	0.0681319	no	up
AH15G00540	GRAS	1.08128	0.112745	no	up
AH15G00770	GRAS	1.26866	0.34331	no	up
AH15G02700	GRAS	1.10684	0.146445	no	up
AH15G04350	GRAS	0.570382	-0.810001	no	down
AH15G06800	GRAS	0.955732	-0.065322	no	down
AH15G36500	GRAS	0.941311	-0.0872565	no	down
AH16G07810	GRAS	2.34961	1.23242	yes	up
AH16G30060	GRAS	1	0	no test	no test
AH17G01120	GRAS	0.954861	-0.0666369	no	down
AH17G02400	GRAS	2.33753	1.22498	yes	up
AH17G09310	GRAS	1.10575	0.145028	no	up
AH17G30830	GRAS	1.44726	0.533322	no	up
AH17G31900	GRAS	4.03316	2.01191	no	up
AH18G03050	GRAS	0.800512	-0.321006	no	down
AH18G04060	GRAS	0.999407	-0.000856127	no	down
AH18G04070	GRAS	1.22295	0.29037	no	up
AH18G04080	GRAS	0.432432	-1.20945	no	down
AH18G07470	GRAS	1.20406	0.267906	no	up
AH18G11680	GRAS	1.05946	0.0833324	no	up
AH19G00600	GRAS	1.43471	0.52076	no	up
AH19G12000	GRAS	0.913438	-0.130622	no	down
AH19G14440	GRAS	1	0	no test	no test
AH19G33400	GRAS	10.1982	3.35024	no	up
AH20G03120	GRAS	0.487885	-1.03539	no	down
AH01G21040	GRF	1.17281	0.229963	no	up
AH02G19560	GRF	0.801537	-0.319158	no	down
AH03G24320	GRF	0.740792	-0.43286	no	down
AH05G00370	GRF	0.880796	-0.183119	no	down
AH05G15010	GRF	0.677424	-0.561869	no	down
AH08G09740	GRF	0.405868	-1.30092	yes	down
AH09G09120	GRF	1	0	no test	no test
AH10G16090	GRF	1.77326	0.826407	no	up
AH11G36650	GRF	0.867065	-0.205788	no	down
AH13G27060	GRF	0.974513	-0.037247	no	down
AH15G07920	GRF	1.17083	0.227528	no	up
AH16G22060	GRF	1.20223	0.265712	no	up
AH16G38960	GRF	1.14756	0.198566	no	up
AH16G43100	GRF	1.07834	0.108806	no	up
AH17G34230	GRF	0.334429	-1.58023	yes	down
AH19G12120	GRF	0.57152	-0.807125	no	down
AH20G21780	GRF	2.59574	1.37615	no	up
AH01G00640	HB-other	1.1022	0.140392	no	up
AH01G12490	HB-other	1.27049	0.345382	no	up
AH01G21900	HB-other	0.318282	-1.65162	no	down
AH01G22220	HB-other	0.995896	-0.00593252	no	down
AH01G29040	HB-other	1.47007	0.555888	no	up
AH01G34400	HB-other	0.802612	-0.317225	no	down
AH02G03980	HB-other	0.893687	-0.162158	no	down
AH02G05370	HB-other	0.701283	-0.511932	no	down
AH02G06000	HB-other	1.8631	0.897705	no	up
AH02G14440	HB-other	20.1941	4.33586	no	up
AH02G20230	HB-other	0.913074	-0.131196	no	down
AH03G01010	HB-other	0.389645	-1.35977	no	down
AH03G01430	HB-other	1.0688	0.0959938	no	up
AH03G02550	HB-other	0.175359	-2.51162	no	down
AH03G11500	HB-other	0.790179	-0.339749	no	down
AH03G12520	HB-other	2.1681	1.11643	no	up
AH03G15520	HB-other	1.46922	0.55505	no	up
AH03G22080	HB-other	1.14148	0.1909	no	up
AH03G29560	HB-other	1.54349	0.626193	no	up
AH03G37260	HB-other	1.13822	0.186783	no	up
AH03G37490	HB-other	1	0	no test	no test
AH03G40320	HB-other	0.59845	-0.740698	no	down
AH03G41820	HB-other	1.03696	0.0523579	no	up
AH03G42110	HB-other	0.523658	-0.933303	no	down
AH03G44870	HB-other	0.592507	-0.755097	no	down
AH03G47330	HB-other	2.1681	1.11643	no	up
AH04G04560	HB-other	1.08394	0.116291	no	up
AH04G09330	HB-other	1	0	no test	no test
AH04G09680	HB-other	0.503594	-0.989666	no	down
AH04G14550	HB-other	1	0	no test	no test
AH04G15310	HB-other	1.64005	0.713736	no	up
AH04G16780	HB-other	1	0	no test	no test
AH04G24670	HB-other	0.380011	-1.39589	no	down
AH04G29310	HB-other	2.7976	1.48419	no	up
AH05G03030	HB-other	1.03845	0.0544256	no	up
AH05G04150	HB-other	0.55202	-0.857208	no	down
AH05G06170	HB-other	1.04163	0.0588385	no	up
AH05G06520	HB-other	1.93937	0.95559	no	up
AH05G08050	HB-other	1	0	no test	no test
AH05G09260	HB-other	0.303202	-1.72165	yes	down
AH05G10000	HB-other	0.941203	-0.0874221	no	down
AH05G11560	HB-other	1.06208	0.0868864	no	up
AH05G12840	HB-other	0.92514	-0.112256	no	down
AH05G14030	HB-other	1	0	no test	no test
AH05G16850	HB-other	0.831072	-0.266955	no	down
AH05G28860	HB-other	1	0	no test	no test
AH05G30150	HB-other	0.57152	-0.807125	no	down
AH05G30790	HB-other	0.866343	-0.206989	no	down
AH05G34650	HB-other	1	0	no test	no test
AH05G39270	HB-other	1.16153	0.216031	no	up
AH06G00850	HB-other	0.798601	-0.324453	no	down
AH06G12610	HB-other	1.00132	0.00191016	no	up
AH06G16690	HB-other	1	0	no test	no test
AH06G20800	HB-other	1	0	no test	no test
AH07G04920	HB-other	0.970619	-0.0430227	no	down
AH07G06400	HB-other	1	0	no test	no test
AH07G08920	HB-other	1.81144	0.857137	no	up
AH07G09370	HB-other	2.1681	1.11643	no	up
AH07G17240	HB-other	1.23824	0.308295	no	up
AH07G18480	HB-other	0.990026	-0.0144614	no	down
AH08G00760	HB-other	0.833223	-0.263226	no	down
AH08G00770	HB-other	0.870548	-0.200005	no	down
AH08G02350	HB-other	0.82939	-0.269877	no	down
AH08G09560	HB-other	0.276092	-1.85678	yes	down
AH08G09570	HB-other	1.44148	0.527556	no	up
AH08G12220	HB-other	0.242736	-2.04254	no	down
AH08G13290	HB-other	0.298873	-1.74239	no	down
AH08G13450	HB-other	0.966278	-0.0494903	no	down
AH08G16080	HB-other	0.88801	-0.171352	no	down
AH08G16690	HB-other	4.80109	2.26336	yes	up
AH08G26680	HB-other	1.27618	0.351829	no	up
AH09G02620	HB-other	1.08326	0.115377	no	up
AH09G25230	HB-other	0.669281	-0.579316	no	down
AH09G26790	HB-other	0.972509	-0.0402166	no	down
AH09G27730	HB-other	1.05467	0.0767949	no	up
AH09G31230	HB-other	0.734146	-0.445861	no	down
AH10G02210	HB-other	0.57152	-0.807125	no	down
AH10G02460	HB-other	1.23551	0.305109	no	up
AH10G08890	HB-other	0.540301	-0.888163	no	down
AH10G10690	HB-other	1.08883	0.122774	no	up
AH10G12370	HB-other	0.776509	-0.364926	no	down
AH10G15930	HB-other	0.749055	-0.416857	no	down
AH10G20880	HB-other	1.22358	0.291107	no	up
AH10G24380	HB-other	1.24121	0.311745	no	up
AH10G26650	HB-other	1.21667	0.282935	no	up
AH11G08880	HB-other	0.942455	-0.0855049	no	down
AH11G10090	HB-other	1	0	no test	no test
AH11G12650	HB-other	1.25237	0.324662	no	up
AH11G27840	HB-other	2.21572	1.14778	no	up
AH11G35670	HB-other	1.01445	0.0206937	no	up
AH11G35930	HB-other	0.738133	-0.438047	no	down
AH12G04340	HB-other	0.931876	-0.10179	no	down
AH12G06280	HB-other	0.972592	-0.0400929	no	down
AH12G07150	HB-other	1	0	no test	no test
AH12G22480	HB-other	1.09932	0.136612	no	up
AH12G34520	HB-other	1.11945	0.162791	no	up
AH12G35900	HB-other	1	0	no test	no test
AH13G02890	HB-other	0.0843862	-3.56685	yes	down
AH13G03230	HB-other	1.1644	0.219588	no	up
AH13G04450	HB-other	2.26981	1.18257	no	up
AH13G14390	HB-other	1.56307	0.644383	no	up
AH13G15500	HB-other	1	0	no test	no test
AH13G18010	HB-other	1.44604	0.532111	no	up
AH13G25170	HB-other	1.29815	0.376456	no	up
AH13G33440	HB-other	1.44511	0.53118	no	up
AH13G40450	HB-other	1.17196	0.228928	no	up
AH13G40640	HB-other	1	0	no test	no test
AH13G43250	HB-other	2.25028	1.1701	no	up
AH13G44480	HB-other	1.45142	0.537468	no	up
AH13G44750	HB-other	0.994035	-0.00863208	no	down
AH13G47480	HB-other	0.607318	-0.719477	no	down
AH13G50090	HB-other	1.7603	0.815818	no	up
AH14G05690	HB-other	0.24879	-2.007	no	down
AH14G08600	HB-other	0.531814	-0.911008	no	down
AH14G08890	HB-other	1	0	no test	no test
AH14G17190	HB-other	1	0	no test	no test
AH14G17310	HB-other	1.15784	0.21144	no	up
AH14G25390	HB-other	1.12579	0.170939	no	up
AH14G25400	HB-other	0.952227	-0.070622	no	down
AH14G28850	HB-other	0.684298	-0.547303	no	down
AH14G34190	HB-other	0.956391	-0.0643277	no	down
AH14G34820	HB-other	1.79214	0.84168	no	up
AH14G45260	HB-other	0.0961867	-3.37802	no	down
AH15G02230	HB-other	0.908215	-0.138894	no	down
AH15G02660	HB-other	1.18134	0.240426	no	up
AH15G04190	HB-other	1	0	no test	no test
AH15G05950	HB-other	1.10717	0.146872	no	up
AH15G08920	HB-other	1	0	no test	no test
AH15G09970	HB-other	0.571591	-0.806945	no	down
AH15G11120	HB-other	1.00497	0.0071569	no	up
AH15G12880	HB-other	0.895488	-0.159255	no	down
AH15G13540	HB-other	0.57152	-0.807125	no	down
AH15G22890	HB-other	0.926061	-0.110821	no	down
AH15G23840	HB-other	1	0	no test	no test
AH15G25600	HB-other	1	0	no test	no test
AH15G35790	HB-other	6.03168	2.59256	no	up
AH16G00980	HB-other	1.14525	0.195663	no	up
AH16G03500	HB-other	0.901975	-0.148841	no	down
AH16G06050	HB-other	1.04495	0.0634347	no	up
AH16G20410	HB-other	1	0	no test	no test
AH16G25750	HB-other	6.20217	2.63277	no	up
AH16G36730	HB-other	0.919003	-0.121858	no	down
AH16G38400	HB-other	0.407036	-1.29677	no	down
AH16G38710	HB-other	0.546647	-0.87132	no	down
AH16G38720	HB-other	0.772256	-0.372849	no	down
AH16G39940	HB-other	0.460294	-1.11937	yes	down
AH16G41970	HB-other	0.431997	-1.21091	yes	down
AH16G43350	HB-other	0.75366	-0.408014	no	down
AH16G43360	HB-other	0.61447	-0.702586	no	down
AH16G44000	HB-other	0.611758	-0.708968	no	down
AH17G03780	HB-other	1.04605	0.0649482	no	up
AH17G05150	HB-other	1	0	no test	no test
AH17G07820	HB-other	0.877675	-0.188241	no	down
AH17G08250	HB-other	0.515924	-0.95477	no	down
AH17G12070	HB-other	1	0	no test	no test
[truncated: 12,097 more rows]
