# Supplementary material for: Integrated analyses of transcriptome and metabolome provides new insights into the primary and secondary metabolism in response to nitrogen deficiency and soil compaction stress in peanut roots
Source: Front Plant Sci. 2022 Sep 28;13:948742. doi: 10.3389/fpls.2022.948742 (PMC9554563; doi:10.3389/fpls.2022.948742)
Supplement: Supplementary Table S3 — Summary of top ten enriched KEGG pathways in all sets (T1N0-vs-T2N0, T1N1-vs-T2N1, T1N1-vs-T1N0, T2N1-vs-T2N0, soil compaction related metabolites and N deficiency related metabolites). The top 10 enriched pathways are based on the p-value. T1N0 (Low soil compactness and nitrogen deficiency), T2N0 (High soil compactness and nitrogen deficiency), T1N1 (Low soil compactness and appropriate nitrogen) and T2N1 (High soil compactness and appropriate nitrogen). [file Table_3.XLSX]

## Sheet: Sheet1
Supplemental Table S3 Summary of top ten enriched KEGG pathways in all sets (T1N0-vs-T2N0, T1N1-vs-T2N1, T1N1-vs-T1N0, T2N1-vs-T2N0, soil compaction related metabolites and N deficiency related metabolites). The top 10 enriched pathways are based on the p-value. T1N0 (Low soil compactness and nitrogen deficiency), T2N0 (High soil compactness and nitrogen deficiency), T1N1 (Low soil compactness an…
	Num	Pathway Description	ID	Ratio (study)	Ratio (pop)	p-value
N deficiency	3	Histidine metabolism	map00340	3/34	47/4787	0.0043
	3	Aminoacyl-tRNA biosynthesis	map00970	3/34	52/4787	0.0057
	2	Betalain biosynthesis	map00965	2/34	24/4787	0.0123
	4	ABC transporters	map02010	4/34	137/4787	0.0153
	3	Arginine and proline metabolism	map00330	3/34	78/4787	0.0173
	4	beta-Alanine metabolism	map00410	2/34	32/4787	0.0213
	2	Glycine, serine and threonine metabolism	map00260	2/34	50/4787	0.0485
Soil compaction	5	Isoflavonoid biosynthesis	map00943	2022-05-21	64/4787	0
	2	Betalain biosynthesis	map00965	2022-02-21	24/4787	0.0048
	2	Zeatin biosynthesis	map00908	2022-02-21	39/4787	0.0123
	4	Glycerophospholipid metabolism	map00564	2022-02-21	52/4787	0.0213
	2	Flavonoid biosynthesis	map00941	2022-02-21	74/4787	0.041
	2	Arginine and proline metabolism	map00330	2022-02-21	78/4787	0.0451
	1	Sulfur relay system	map04122	2022-01-21	11/4787	0.0473
T1N1-vs-T1N0	12	Isoflavonoid biosynthesis	map00943	13/72	64/4787	0
	5	Aminoacyl-tRNA biosynthesis	map00970	5/72	52/4787	0.001
	4	Cyanoamino acid metabolism	map00460	4/72	45/4787	0.0044
	4	Histidine metabolism	map00340	4/72	47/4787	0.0052
	5	beta-Alanine metabolism	map00410	3/72	32/4787	0.0118
	3	Lysine biosynthesis	map00300	3/72	35/4787	0.0151
	4	Tropane, piperidine and pyridine alkaloid biosynthesis	map00960	4/72	68/4787	0.0186
	3	Glycine, serine and threonine metabolism	map00260	3/72	50/4787	0.0386
	2	Valine, leucine and isoleucine biosynthesis	map00290	2/72	23/4787	0.0461
	2	Arginine biosynthesis	map00220	2/72	23/4787	0.0461
	3	Pentose and glucuronate interconversions	map00040	3/72	55/4787	0.0491
	2	Betalain biosynthesis	map00965	2/72	24/4787	0.0498
T1N0-vs-T2N0	5	Isoflavonoid biosynthesis	map00943	5/54	64/4787	0.0007
	3	Valine, leucine and isoleucine biosynthesis	map00290	3/54	23/4787	0.002
	3	Linoleic acid metabolism	map00591	3/54	28/4787	0.0036
	4	Arginine and proline metabolism	map00330	4/54	78/4787	0.0111
	8	Glycerophospholipid metabolism	map00564	3/54	52/4787	0.0203
	2	Betalain biosynthesis	map00965	2/54	24/4787	0.0294
	2	Ether lipid metabolism	map00565	2/54	25/4787	0.0317
	2	Alanine, aspartate and glutamate metabolism	map00250	2/54	28/4787	0.0392
T2N1-vs-T2N0	4	Arginine and proline metabolism	map00330	4/58	78/4787	0.0142
	3	Histidine metabolism	map00340	3/58	47/4787	0.0188
	3	Aminoacyl-tRNA biosynthesis	map00970	3/58	52/4787	0.0245
	2	Arginine biosynthesis	map00220	2/58	23/4787	0.031
	2	Betalain biosynthesis	map00965	2/58	24/4787	0.0336
	2	Alanine, aspartate and glutamate metabolism	map00250	2/58	28/4787	0.0446
T1N1-vs-T2N1	10	Phenylpropanoid biosynthesis	map00940	10/66	68/4787	0
	12	Isoflavonoid biosynthesis	map00943	13/66	64/4787	0
	6	Biosynthesis of various secondary metabolites - part 2	map00998	6/66	80/4787	0.0007
	4	Phenylalanine, tyrosine and tryptophan biosynthesis	map00400	4/66	34/4787	0.0011
	5	Phenylalanine metabolism	map00360	5/66	60/4787	0.0013
	4	Cyanoamino acid metabolism	map00460	4/66	45/4787	0.0032
	3	Betalain biosynthesis	map00965	3/66	24/4787	0.0041
	5	Ubiquinone and other terpenoid-quinone biosynthesis	map00130	5/66	92/4787	0.0083
	3	Zeatin biosynthesis	map00908	3/66	39/4787	0.0161
	3	Monobactam biosynthesis	map00261	3/66	39/4787	0.0161
	4	Tyrosine metabolism	map00350	4/66	78/4787	0.0219
	3	Aminoacyl-tRNA biosynthesis	map00970	3/66	52/4787	0.0342
