# Supplementary material for: Integrated analyses of transcriptome and metabolome provides new insights into the primary and secondary metabolism in response to nitrogen deficiency and soil compaction stress in peanut roots
Source: Front Plant Sci. 2022 Sep 28;13:948742. doi: 10.3389/fpls.2022.948742 (PMC9554563; doi:10.3389/fpls.2022.948742)
Supplement: Supplementary Table S4 — The relative abundance of genes and metabolites in main metabolic pathways related to soil compaction and N deficiency stress. [file Table_4.XLSX]

## Sheet: Sheet1
Supplemental Table S4 The relative abundance of genes and metabolites in main metabolic pathways related to soil compaction and N deficiency stress.
Pathway	Gene set	Gene_id	T1N1_vs_T2N1_fc(T2N1/T1N1)	Significant	Regulate	Description
Amino acid metabolism	a1	AH14G20240	1.10085	no	up	Delta-1-pyrroline-5-carboxylate synthase
		AH04G17800	1.22251	no	up	Delta-1-pyrroline-5-carboxylate synthase
		AH02G20050	0.630515	no	down	Delta-1-pyrroline-5-carboxylate synthase
		AH12G22370	0.579882	no	down	Delta-1-pyrroline-5-carboxylate synthase
	a2	AH11G22810	1.15824	no	up	Delta-1-pyrroline-5-carboxylate dehydrogenase 12A1, mitochondrial
		AH01G34330	1.12923	no	up	Delta-1-pyrroline-5-carboxylate dehydrogenase 12A1, mitochondrial
	a3	AH14G20240	1.10085	no	up	Delta-1-pyrroline-5-carboxylate synthase
		AH04G17800	1.22251	no	up	Delta-1-pyrroline-5-carboxylate synthase
		AH02G20050	0.630515	no	down	Delta-1-pyrroline-5-carboxylate synthase
		AH12G22370	0.579882	no	down	Delta-1-pyrroline-5-carboxylate synthase
	a4	AH20G35100	0.542075	no	down	Proline dehydrogenase 2, mitochondrial
		AH14G37520	0.697337	no	down	Proline dehydrogenase 2, mitochondrial
		AH14G42830	0.958507	no	down	Proline dehydrogenase 2, mitochondrial
		AH10G27380	0.678214	no	down	Proline dehydrogenase 2, mitochondrial
	a5	AH13G00430	0.225763	yes	down	Probable prolyl 4-hydroxylase 10
		AH04G03030	2.1681	no	up	Probable prolyl 4-hydroxylase 4
		AH13G30650	0.240219	no	down	Probable prolyl 4-hydroxylase 3
		AH03G27770	0.195389	no	down	Probable prolyl 4-hydroxylase 3
		AH01G08970	0.188912	yes	down	Probable prolyl 4-hydroxylase 10
		AH05G35170	0.351987	no	down	Probable prolyl 4-hydroxylase 12
		AH14G03920	1.11316	no	up	Probable prolyl 4-hydroxylase 4
	a6	AH11G22810	1.15824	no	up	Delta-1-pyrroline-5-carboxylate dehydrogenase 12A1, mitochondrial
		AH01G34330	1.12923	no	up	Delta-1-pyrroline-5-carboxylate dehydrogenase 12A1, mitochondrial
	a7	AH13G29660	0.280501	no	down	Ornithine decarboxylase
		AH08G01910	0.12015	yes	down	Ornithine decarboxylase
		AH17G23200	0.195833	no	down	Ornithine decarboxylase
		AH03G26070	0.483089	no	down	Ornithine decarboxylase
	a8	AH11G25190	0.87609	no	down	Agmatine deiminase
		AH11G25250	0.801005	no	down	Agmatine deiminase
	a9	AH03G27950	0.124715	no	down	Aldehyde dehydrogenase family 3 member F1
		AH08G05840	1.11632	no	up	Aldehyde dehydrogenase family 3 member H1
		AH11G21280	1.30293	no	up	Aldehyde dehydrogenase family 2 member B4, mitochondrial
		AH05G30860	0.647124	no	down	Aldehyde dehydrogenase family 2 member B4, mitochondrial
		AH19G32030	0.0157591	yes	down	Myosin-11
		AH15G02350	0.0350685	yes	down	Unknown function
		AH01G19700	1.51598	no	up	Aldehyde dehydrogenase family 2 member B4, mitochondrial
		AH15G22820	0.652455	no	down	Aldehyde dehydrogenase family 2 member B4, mitochondrial
	a10	AH03G09820	2.69777	yes	up	Putative amidase C869.01
		AH13G51940	0.298382	no	down	Putative amidase C869.01
		AH13G12450	1.66127	no	up	Putative amidase C869.01
	a11	AH01G20270	1.51818	no	up	Probable LL-diaminopimelate aminotransferase, chloroplastic
		AH20G08850	0.251207	yes	down	Aminotransferase ALD1
	a12	AH11G27110	1.45607	no	up	Probable acetyl-CoA acetyltransferase, cytosolic 2
	a13	AH18G30390	1.26579	no	up	Probable sarcosine oxidase
Lipid metabolism	b1	AH04G24140	2.06735	yes	up	Lysophospholipid acyltransferase LPEAT2
		AH14G28190	1.50845	no	up	Lysophospholipid acyltransferase LPEAT2
	b2	AH08G26540	0.15924	yes	down	Acyl-protein thioesterase 2
		AH18G31820	0.376543	yes	down	Acyl-protein thioesterase 2
		AH08G09910	0.584419	no	down	Lecithin-cholesterol acyltransferase-like 1
		AH17G34380	0.90356	no	down	Lecithin-cholesterol acyltransferase-like 1
	b3	AH06G24260	0.478221	yes	down	Glycerophosphodiester phosphodiesterase GDPD1, chloroplastic
		AH11G04370	0.675011	no	down	Glycerophosphodiester phosphodiesterase GDPD1, chloroplastic
		AH01G04540	0.0972157	no	down	Glycerophosphodiester phosphodiesterase GDPD1, chloroplastic
	b4	AH14G00970	3.31305	yes	up	Non-specific phospholipase C2
		AH18G34500	0.875234	no	down	Non-specific phospholipase C6
	b5	AH03G43940	0.43438	yes	down	Phosphoethanolamine N-methyltransferase
		AH13G46640	0.393084	yes	down	Phosphoethanolamine N-methyltransferase
		AH15G25920	0.139247	yes	down	Phosphoethanolamine N-methyltransferase
TCA cycle	c1	AH11G01560	1.84052	no	up	Citrate synthase, glyoxysomal
		AH01G07200	2.06306	yes	up	Citrate synthase, glyoxysomal
		AH01G26430	0.732209	no	down	ATP-citrate synthase beta chain protein 1
	c2	AH10G01550	0.772719	no	down	Malate dehydrogenase, chloroplastic
		AH11G23300	0.923272	no	down	Malate dehydrogenase, chloroplastic
	c3	AH14G41030	1.97119	no	up	2-oxoglutarate dehydrogenase, mitochondrial
		AH09G31250	1.77955	no	up	2-oxoglutarate dehydrogenase, mitochondrial
	c4	AH14G41030	1.97119	no	up	2-oxoglutarate dehydrogenase, mitochondrial
		AH09G31250	1.77955	no	up	2-oxoglutarate dehydrogenase, mitochondrial
Flavonoids and isoflavones metabolism	d1	AH00G08490	0.440296	yes	down	Uncharacterized protein
	d2	AH14G09830	0.678804	no	down	Stilbene synthase 1
		AH04G08680	0.845312	no	down	Stilbene synthase 3
		AH13G11250	0.409297	no	down	Chalcone synthase
		AH04G08600	0.681914	no	down	Stilbene synthase 3
		AH14G09220	0.801062	no	down	Stilbene synthase 3
		AH16G46300	0.640885	no	down	Stilbene synthase 3
		AH14G09920	0.695226	no	down	Stilbene synthase 3
		AH14G09810	0.38919	yes	down	Stilbene synthase 3
		AH04G08590	0.559532	no	down	Stilbene synthase 3
		AH14G00100	1.10029	no	up	Stilbene synthase 1
		AH03G08660	0.610345	no	down	Chalcone synthase
		AH14G09130	0.731209	no	down	Stilbene synthase 1
		AH04G08670	0.852446	no	down	Stilbene synthase 1
		AH14G09160	0.807252	no	down	Stilbene synthase 3
		AH14G00120	0.967203	no	down	Stilbene synthase 1
		AH14G09150	1.15711	no	up	Stilbene synthase 1
		AH04G08690	0.828056	no	down	Stilbene synthase 3
		AH14G09180	0.993787	no	down	Stilbene synthase 3
		AH16G46310	0.813504	no	down	Stilbene synthase 3
		AH04G08660	0.823624	no	down	Stilbene synthase 1
		AH14G09170	0.993747	no	down	Stilbene synthase 3
		AH17G29630	0.118018	yes	down	Chalcone synthase
		AH14G09840	1.32997	no	up	Stilbene synthase 1
		AH14G09210	1.01087	no	up	Stilbene synthase 3
	d3	AH19G38680	0.253208	yes	down	Cytochrome P450 CYP73A100
		AH09G29400	0.273374	yes	down	Cytochrome P450 CYP73A100
	d4	AH15G01040	1.35987	no	up	Cytochrome P450 81E8
		AH15G01050	1.09004	no	up	Cytochrome P450 81E8
		AH05G04990	2.32091	no	up	Cytochrome P450 81E8
		AH11G11030	1.29023	no	up	Cytochrome P450 81E8
	d5	AH14G37200	0.247507	yes	down	Isoflavone 7-O-methyltransferase
		AH08G27130	4.12012	yes	up	Isoflavone 7-O-methyltransferase
		AH14G43260	0.0433999	yes	down	Isoflavone 7-O-methyltransferase
		AH09G01720	0.584318	no	down	Isoflavone 7-O-methyltransferase
		AH14G39130	1.38599	no	up	Isoflavone 7-O-methyltransferase
		AH14G39150	11.7201	yes	up	Isoflavone 7-O-methyltransferase
		AH14G37140	0.34368	yes	down	Isoflavone 7-O-methyltransferase
		AH14G39080	11.7863	yes	up	Isoflavone 7-O-methyltransferase
		AH15G34850	0.298321	yes	down	Isoflavone 7-O-methyltransferase
		AH00G01370	5.75859	yes	up	Isoflavone 7-O-methyltransferase
		AH14G35990	0.556409	no	down	Isoflavone 7-O-methyltransferase
		AH14G36340	0.893882	no	down	Isoflavone 7-O-methyltransferase
		AH14G44050	1.02004	no	up	Isoflavone 7-O-methyltransferase
		AH14G36350	0.582724	no	down	Isoflavone 7-O-methyltransferase
		AH14G35970	1.89109	no	up	Isoflavone 7-O-methyltransferase
		AH14G44040	0.528337	no	down	Isoflavone 7-O-methyltransferase
	d6	AH04G23420	1	no test	no test	Vestitone reductase
		AH14G27180	1	no test	no test	Vestitone reductase
	d7	AH14G37200	0.247507	yes	down	Isoflavone 7-O-methyltransferase
		AH08G27130	4.12012	yes	up	Isoflavone 7-O-methyltransferase
		AH14G43260	0.0433999	yes	down	Isoflavone 7-O-methyltransferase
		AH09G01720	0.584318	no	down	Isoflavone 7-O-methyltransferase
		AH14G39130	1.38599	no	up	Isoflavone 7-O-methyltransferase
		AH14G39150	11.7201	yes	up	Isoflavone 7-O-methyltransferase
		AH14G37140	0.34368	yes	down	Isoflavone 7-O-methyltransferase
		AH14G39080	11.7863	yes	up	Isoflavone 7-O-methyltransferase
		AH15G34850	0.298321	yes	down	Isoflavone 7-O-methyltransferase
		AH00G01370	5.75859	yes	up	Isoflavone 7-O-methyltransferase
		AH14G35990	0.556409	no	down	Isoflavone 7-O-methyltransferase
		AH14G36340	0.893882	no	down	Isoflavone 7-O-methyltransferase
		AH14G44050	1.02004	no	up	Isoflavone 7-O-methyltransferase
		AH14G36350	0.582724	no	down	Isoflavone 7-O-methyltransferase
		AH14G35970	1.89109	no	up	Isoflavone 7-O-methyltransferase
		AH14G44040	0.528337	no	down	Isoflavone 7-O-methyltransferase
Pathway	Gene set	Gene_id	T1N1_vs_T1N0_fc	Significant	Regulate	Description
Amino acid metabolism	a1	AH14G20240	0.179984	yes	down	Delta-1-pyrroline-5-carboxylate synthase
		AH04G17800	0.134586	yes	down	Delta-1-pyrroline-5-carboxylate synthase
		AH02G20050	0.240554	yes	down	Delta-1-pyrroline-5-carboxylate synthase
		AH12G22370	0.20588	yes	down	Delta-1-pyrroline-5-carboxylate synthase
	a2	AH11G22810	0.643004	no	down	Delta-1-pyrroline-5-carboxylate dehydrogenase 12A1, mitochondrial
		AH01G34330	0.725001	no	down	Delta-1-pyrroline-5-carboxylate dehydrogenase 12A1, mitochondrial
	a3	AH14G20240	0.179984	yes	down	Delta-1-pyrroline-5-carboxylate synthase
		AH04G17800	0.134586	yes	down	Delta-1-pyrroline-5-carboxylate synthase
		AH02G20050	0.240554	yes	down	Delta-1-pyrroline-5-carboxylate synthase
		AH12G22370	0.20588	yes	down	Delta-1-pyrroline-5-carboxylate synthase
	a4	AH20G35100	3.9782	yes	up	Proline dehydrogenase 2, mitochondrial
		AH14G37520	3.29124	yes	up	Proline dehydrogenase 2, mitochondrial
		AH14G42830	7.84784	yes	up	Proline dehydrogenase 2, mitochondrial
		AH10G27380	3.50979	yes	up	Proline dehydrogenase 2, mitochondrial
	a5	AH13G00430	1.57978	no	up	Probable prolyl 4-hydroxylase 10
		AH04G03030	5361.03	yes	up	Probable prolyl 4-hydroxylase 4
		AH13G30650	11.8774	yes	up	Probable prolyl 4-hydroxylase 3
		AH03G27770	7.13388	yes	up	Probable prolyl 4-hydroxylase 3
		AH01G08970	1.30088	no	up	Probable prolyl 4-hydroxylase 10
		AH05G35170	0.904286	no	down	Probable prolyl 4-hydroxylase 12
		AH14G03920	4635.41	yes	up	Probable prolyl 4-hydroxylase 4
	a6	AH11G22810	0.643004	no	down	Delta-1-pyrroline-5-carboxylate dehydrogenase 12A1, mitochondrial
		AH01G34330	0.725001	no	down	Delta-1-pyrroline-5-carboxylate dehydrogenase 12A1, mitochondrial
	a7	AH13G29660	1.29331	no	up	Ornithine decarboxylase
		AH08G01910	0.354069	no	down	Ornithine decarboxylase
		AH17G23200	0.908773	no	down	Ornithine decarboxylase
		AH03G26070	1.42014	no	up	Ornithine decarboxylase
	a8	AH11G25190	2.15016	yes	up	Agmatine deiminase
		AH11G25250	1.21385	no	up	Agmatine deiminase
	a9	AH03G27950	145.649	yes	up	Aldehyde dehydrogenase family 3 member F1
		AH08G05840	0.744137	no	down	Aldehyde dehydrogenase family 3 member H1
		AH11G21280	0.645044	no	down	Aldehyde dehydrogenase family 2 member B4, mitochondrial
		AH05G30860	1.69016	no	up	Aldehyde dehydrogenase family 2 member B4, mitochondrial
		AH19G32030	0.141377	yes	down	Myosin-11
		AH15G02350	0.0153762	yes	down	Unknown function
		AH01G19700	0.697107	no	down	Aldehyde dehydrogenase family 2 member B4, mitochondrial
		AH15G22820	1.33286	no	up	Aldehyde dehydrogenase family 2 member B4, mitochondrial
	a10	AH03G09820	1.66411	no	up	Putative amidase C869.01
		AH13G51940	1.18132	no	up	Putative amidase C869.01
		AH13G12450	2.53854	yes	up	Putative amidase C869.01
	a11	AH01G20270	0.720439	no	down	Probable LL-diaminopimelate aminotransferase, chloroplastic
		AH20G08850	1.28197	no	up	Aminotransferase ALD1
	a12	AH11G27110	0.883245	no	down	Probable acetyl-CoA acetyltransferase, cytosolic 2
	a13	AH18G30390	3.728	yes	up	Probable sarcosine oxidase
Lipid metabolism	b1	AH04G24140	1.09813	no	up	Lysophospholipid acyltransferase LPEAT2
		AH14G28190	0.478271	no	down	Lysophospholipid acyltransferase LPEAT2
	b2	AH08G26540	1.02632	no	up	Acyl-protein thioesterase 2
		AH18G31820	0.675239	no	down	Acyl-protein thioesterase 2
		AH08G09910	0.299448	yes	down	Lecithin-cholesterol acyltransferase-like 1
		AH17G34380	0.240704	yes	down	Lecithin-cholesterol acyltransferase-like 1
	b3	AH06G24260	1.62074	no	up	Glycerophosphodiester phosphodiesterase GDPD1, chloroplastic
		AH11G04370	5.09	yes	up	Glycerophosphodiester phosphodiesterase GDPD1, chloroplastic
		AH01G04540	2.20452	no	up	Glycerophosphodiester phosphodiesterase GDPD1, chloroplastic
	b4	AH14G00970	1.32141	no	up	Non-specific phospholipase C2
		AH18G34500	2.32433	yes	up	Non-specific phospholipase C6
	b5	AH03G43940	1.33808	no	up	Phosphoethanolamine N-methyltransferase
		AH13G46640	1.63829	no	up	Phosphoethanolamine N-methyltransferase
		AH15G25920	0.500877	no	down	Phosphoethanolamine N-methyltransferase
TCA cycle	c1	AH11G01560	1.69408	no	up	Citrate synthase, glyoxysomal
		AH01G07200	3.13536	yes	up	Citrate synthase, glyoxysomal
		AH01G26430	1.2115	no	up	ATP-citrate synthase beta chain protein 1
	c2	AH10G01550	3.8163	yes	up	Malate dehydrogenase, chloroplastic
		AH11G23300	2.14235	yes	up	Malate dehydrogenase, chloroplastic
	c3	AH14G41030	1.15944	no	up	2-oxoglutarate dehydrogenase, mitochondrial
		AH09G31250	2.29314	yes	up	2-oxoglutarate dehydrogenase, mitochondrial
	c4	AH14G41030	1.15944	no	up	2-oxoglutarate dehydrogenase, mitochondrial
		AH09G31250	2.29314	yes	up	2-oxoglutarate dehydrogenase, mitochondrial
Flavonoids and isoflavones metabolism	d1	AH00G08490	0.62265	no	down	Uncharacterized protein
	d2	AH14G09830	0.849369	no	down	Stilbene synthase 1
		AH04G08680	0.712454	no	down	Stilbene synthase 3
		AH13G11250	1.5871	no	up	Chalcone synthase
		AH04G08600	0.826285	no	down	Stilbene synthase 3
		AH14G09220	0.641991	no	down	Stilbene synthase 3
		AH16G46300	0.617486	no	down	Stilbene synthase 3
		AH14G09920	0.584043	no	down	Stilbene synthase 3
		AH14G09810	0.132434	yes	down	Stilbene synthase 3
		AH04G08590	0.700458	no	down	Stilbene synthase 3
		AH14G00100	0.970828	no	down	Stilbene synthase 1
		AH03G08660	2.2452	yes	up	Chalcone synthase
		AH14G09130	0.624452	no	down	Stilbene synthase 1
		AH04G08670	0.801207	no	down	Stilbene synthase 1
		AH14G09160	0.698175	no	down	Stilbene synthase 3
		AH14G00120	0.939823	no	down	Stilbene synthase 1
		AH14G09150	1.03022	no	up	Stilbene synthase 1
		AH04G08690	0.737821	no	down	Stilbene synthase 3
		AH14G09180	0.234894	yes	down	Stilbene synthase 3
		AH16G46310	0.93093	no	down	Stilbene synthase 3
		AH04G08660	0.808659	no	down	Stilbene synthase 1
		AH14G09170	0.636042	no	down	Stilbene synthase 3
		AH17G29630	0.168764	no	down	Chalcone synthase
		AH14G09840	0.951831	no	down	Stilbene synthase 1
		AH14G09210	0.670827	no	down	Stilbene synthase 3
	d3	AH19G38680	1.97211	no	up	Cytochrome P450 CYP73A100
		AH09G29400	1.68641	no	up	Cytochrome P450 CYP73A100
	d4	AH15G01040	1.95991	no	up	Cytochrome P450 81E8
		AH15G01050	0.713309	no	down	Cytochrome P450 81E8
		AH05G04990	2.20724	no	up	Cytochrome P450 81E8
		AH11G11030	0.820353	no	down	Cytochrome P450 81E8
	d5	AH14G37200	1.09002	no	up	Isoflavone 7-O-methyltransferase
		AH08G27130	1.10944	no	up	Isoflavone 7-O-methyltransferase
		AH14G43260	0.469389	no	down	Isoflavone 7-O-methyltransferase
		AH09G01720	1.03393	no	up	Isoflavone 7-O-methyltransferase
		AH14G39130	3.32806	yes	up	Isoflavone 7-O-methyltransferase
		AH14G39150	1.83845	no	up	Isoflavone 7-O-methyltransferase
		AH14G37140	0.451726	yes	down	Isoflavone 7-O-methyltransferase
		AH14G39080	2.30791	yes	up	Isoflavone 7-O-methyltransferase
		AH15G34850	0.85894	no	down	Isoflavone 7-O-methyltransferase
		AH00G01370	1.44127	no	up	Isoflavone 7-O-methyltransferase
		AH14G35990	1.7451	no	up	Isoflavone 7-O-methyltransferase
		AH14G36340	0.152289	yes	down	Isoflavone 7-O-methyltransferase
		AH14G44050	2.79871	yes	up	Isoflavone 7-O-methyltransferase
		AH14G36350	0.722547	no	down	Isoflavone 7-O-methyltransferase
		AH14G35970	0.704323	no	down	Isoflavone 7-O-methyltransferase
		AH14G44040	3.48423	yes	up	Isoflavone 7-O-methyltransferase
	d6	AH04G23420	3.89413	no	up	Vestitone reductase
		AH14G27180	2.14075	no	up	Vestitone reductase
	d7	AH14G37200	1.09002	no	up	Isoflavone 7-O-methyltransferase
		AH08G27130	1.10944	no	up	Isoflavone 7-O-methyltransferase
		AH14G43260	0.469389	no	down	Isoflavone 7-O-methyltransferase
		AH09G01720	1.03393	no	up	Isoflavone 7-O-methyltransferase
		AH14G39130	3.32806	yes	up	Isoflavone 7-O-methyltransferase
		AH14G39150	1.83845	no	up	Isoflavone 7-O-methyltransferase
		AH14G37140	0.451726	yes	down	Isoflavone 7-O-methyltransferase
		AH14G39080	2.30791	yes	up	Isoflavone 7-O-methyltransferase
		AH15G34850	0.85894	no	down	Isoflavone 7-O-methyltransferase
		AH00G01370	1.44127	no	up	Isoflavone 7-O-methyltransferase
		AH14G35990	1.7451	no	up	Isoflavone 7-O-methyltransferase
		AH14G36340	0.152289	yes	down	Isoflavone 7-O-methyltransferase
		AH14G44050	2.79871	yes	up	Isoflavone 7-O-methyltransferase
		AH14G36350	0.722547	no	down	Isoflavone 7-O-methyltransferase
		AH14G35970	0.704323	no	down	Isoflavone 7-O-methyltransferase
		AH14G44040	3.48423	yes	up	Isoflavone 7-O-methyltransferase
Pathway	Gene set	Gene_id	T1N0_vs_T2N0_fc	Significant	Regulate	Description
Amino acid metabolism	a1	AH14G20240	0.397992	yes	down	Delta-1-pyrroline-5-carboxylate synthase
		AH04G17800	0.398276	yes	down	Delta-1-pyrroline-5-carboxylate synthase
		AH02G20050	0.965027	no	down	Delta-1-pyrroline-5-carboxylate synthase
		AH12G22370	0.681321	no	down	Delta-1-pyrroline-5-carboxylate synthase
	a2	AH11G22810	0.618211	no	down	Delta-1-pyrroline-5-carboxylate dehydrogenase 12A1, mitochondrial
		AH01G34330	0.589176	no	down	Delta-1-pyrroline-5-carboxylate dehydrogenase 12A1, mitochondrial
	a3	AH14G20240	0.397992	yes	down	Delta-1-pyrroline-5-carboxylate synthase
		AH04G17800	0.398276	yes	down	Delta-1-pyrroline-5-carboxylate synthase
		AH02G20050	0.965027	no	down	Delta-1-pyrroline-5-carboxylate synthase
		AH12G22370	0.681321	no	down	Delta-1-pyrroline-5-carboxylate synthase
	a4	AH20G35100	1.53804	no	up	Proline dehydrogenase 2, mitochondrial
		AH14G37520	0.966934	no	down	Proline dehydrogenase 2, mitochondrial
		AH14G42830	1.44892	no	up	Proline dehydrogenase 2, mitochondrial
		AH10G27380	1.14203	no	up	Proline dehydrogenase 2, mitochondrial
	a5	AH13G00430	0.66544	no	down	Probable prolyl 4-hydroxylase 10
		AH04G03030	0.227203	no	down	Probable prolyl 4-hydroxylase 4
		AH13G30650	0.203609	no	down	Probable prolyl 4-hydroxylase 3
		AH03G27770	0.231618	yes	down	Probable prolyl 4-hydroxylase 3
		AH01G08970	0.952829	no	down	Probable prolyl 4-hydroxylase 10
		AH05G35170	1.76253	no	up	Probable prolyl 4-hydroxylase 12
		AH14G03920	0.259342	no	down	Probable prolyl 4-hydroxylase 4
	a6	AH11G22810	0.618211	no	down	Delta-1-pyrroline-5-carboxylate dehydrogenase 12A1, mitochondrial
		AH01G34330	0.589176	no	down	Delta-1-pyrroline-5-carboxylate dehydrogenase 12A1, mitochondrial
	a7	AH13G29660	1.87604	no	up	Ornithine decarboxylase
		AH08G01910	5.25016	no	up	Ornithine decarboxylase
		AH17G23200	3.19232	no	up	Ornithine decarboxylase
		AH03G26070	3.40584	no	up	Ornithine decarboxylase
	a8	AH11G25190	1.12159	no	up	Agmatine deiminase
		AH11G25250	1.41474	no	up	Agmatine deiminase
	a9	AH03G27950	0.242271	no	down	Aldehyde dehydrogenase family 3 member F1
		AH08G05840	0.709034	no	down	Aldehyde dehydrogenase family 3 member H1
		AH11G21280	0.384677	yes	down	Aldehyde dehydrogenase family 2 member B4, mitochondrial
		AH05G30860	1.0031	no	up	Aldehyde dehydrogenase family 2 member B4, mitochondrial
		AH19G32030	0.105063	no	down	Myosin-11
		AH15G02350	0.686164	no	down	Unknown function
		AH01G19700	0.578942	no	down	Aldehyde dehydrogenase family 2 member B4, mitochondrial
		AH15G22820	1.31393	no	up	Aldehyde dehydrogenase family 2 member B4, mitochondrial
	a10	AH03G09820	0.198614	yes	down	Putative amidase C869.01
		AH13G51940	1.30557	no	up	Putative amidase C869.01
		AH13G12450	0.141196	yes	down	Putative amidase C869.01
	a11	AH01G20270	0.756446	no	down	Probable LL-diaminopimelate aminotransferase, chloroplastic
		AH20G08850	1.7419	no	up	Aminotransferase ALD1
	a12	AH11G27110	0.813353	no	down	Probable acetyl-CoA acetyltransferase, cytosolic 2
	a13	AH18G30390	1.18015	no	up	Probable sarcosine oxidase
Lipid metabolism	b1	AH04G24140	0.558388	no	down	Lysophospholipid acyltransferase LPEAT2
		AH14G28190	0.281685	yes	down	Lysophospholipid acyltransferase LPEAT2
	b2	AH08G26540	1.01374	no	up	Acyl-protein thioesterase 2
		AH18G31820	1.59926	no	up	Acyl-protein thioesterase 2
		AH08G09910	0.743748	no	down	Lecithin-cholesterol acyltransferase-like 1
		AH17G34380	0.143989	no	down	Lecithin-cholesterol acyltransferase-like 1
	b3	AH06G24260	0.482015	no	down	Glycerophosphodiester phosphodiesterase GDPD1, chloroplastic
		AH11G04370	0.708037	no	down	Glycerophosphodiester phosphodiesterase GDPD1, chloroplastic
		AH01G04540	1.34811	no	up	Glycerophosphodiester phosphodiesterase GDPD1, chloroplastic
	b4	AH14G00970	0.479602	no	down	Non-specific phospholipase C2
		AH18G34500	0.878657	no	down	Non-specific phospholipase C6
	b5	AH03G43940	1.04253	no	up	Phosphoethanolamine N-methyltransferase
		AH13G46640	1.54158	no	up	Phosphoethanolamine N-methyltransferase
		AH15G25920	1.15612	no	up	Phosphoethanolamine N-methyltransferase
TCA cycle	c1	AH11G01560	0.408859	yes	down	Citrate synthase, glyoxysomal
		AH01G07200	0.20783	yes	down	Citrate synthase, glyoxysomal
		AH01G26430	5.45866	yes	up	ATP-citrate synthase beta chain protein 1
	c2	AH10G01550	0.906393	no	down	Malate dehydrogenase, chloroplastic
		AH11G23300	0.985443	no	down	Malate dehydrogenase, chloroplastic
	c3	AH14G41030	0.147037	yes	down	2-oxoglutarate dehydrogenase, mitochondrial
		AH09G31250	0.409744	yes	down	2-oxoglutarate dehydrogenase, mitochondrial
	c4	AH14G41030	0.147037	yes	down	2-oxoglutarate dehydrogenase, mitochondrial
		AH09G31250	0.409744	yes	down	2-oxoglutarate dehydrogenase, mitochondrial
Flavonoids and isoflavones metabolism	d1	AH00G08490	0.732484	no	down	Uncharacterized protein
	d2	AH14G09830	2.51182	yes	up	Stilbene synthase 1
		AH04G08680	2.40968	yes	up	Stilbene synthase 3
		AH13G11250	4.09496	yes	up	Chalcone synthase
		AH04G08600	2.05261	yes	up	Stilbene synthase 3
		AH14G09220	3.1706	yes	up	Stilbene synthase 3
		AH16G46300	2.4615	yes	up	Stilbene synthase 3
		AH14G09920	2.78222	yes	up	Stilbene synthase 3
		AH14G09810	8.41284	yes	up	Stilbene synthase 3
		AH04G08590	2.57439	yes	up	Stilbene synthase 3
		AH14G00100	2.3407	yes	up	Stilbene synthase 1
		AH03G08660	0.946195	no	down	Chalcone synthase
		AH14G09130	3.36605	yes	up	Stilbene synthase 1
		AH04G08670	2.44185	yes	up	Stilbene synthase 1
		AH14G09160	2.66535	yes	up	Stilbene synthase 3
		AH14G00120	2.21127	yes	up	Stilbene synthase 1
		AH14G09150	2.41375	yes	up	Stilbene synthase 1
		AH04G08690	2.54469	yes	up	Stilbene synthase 3
		AH14G09180	7.0134	yes	up	Stilbene synthase 3
		AH16G46310	1.96967	no	up	Stilbene synthase 3
		AH04G08660	2.19429	yes	up	Stilbene synthase 1
		AH14G09170	2.27361	yes	up	Stilbene synthase 3
		AH17G29630	7.24715	no	up	Chalcone synthase
		AH14G09840	2.28936	yes	up	Stilbene synthase 1
		AH14G09210	2.27444	yes	up	Stilbene synthase 3
	d3	AH19G38680	1.25073	no	up	Cytochrome P450 CYP73A100
		AH09G29400	1.41355	no	up	Cytochrome P450 CYP73A100
	d4	AH15G01040	0.250295	yes	down	Cytochrome P450 81E8
		AH15G01050	0.720463	no	down	Cytochrome P450 81E8
		AH05G04990	0.329468	no	down	Cytochrome P450 81E8
		AH11G11030	0.498961	no	down	Cytochrome P450 81E8
	d5	AH14G37200	0.39619	no	down	Isoflavone 7-O-methyltransferase
		AH08G27130	1.25239	no	up	Isoflavone 7-O-methyltransferase
		AH14G43260	0.319498	no	down	Isoflavone 7-O-methyltransferase
		AH09G01720	0.475507	yes	down	Isoflavone 7-O-methyltransferase
		AH14G39130	0.482365	yes	down	Isoflavone 7-O-methyltransferase
		AH14G39150	4.24538	no	up	Isoflavone 7-O-methyltransferase
		AH14G37140	1.33517	no	up	Isoflavone 7-O-methyltransferase
		AH14G39080	3.28186	no	up	Isoflavone 7-O-methyltransferase
		AH15G34850	1.38132	no	up	Isoflavone 7-O-methyltransferase
		AH00G01370	1.03761	no	up	Isoflavone 7-O-methyltransferase
		AH14G35990	1.0554	no	up	Isoflavone 7-O-methyltransferase
		AH14G36340	1.59959	no	up	Isoflavone 7-O-methyltransferase
		AH14G44050	1.00396	no	up	Isoflavone 7-O-methyltransferase
		AH14G36350	1.63226	no	up	Isoflavone 7-O-methyltransferase
		AH14G35970	0.984337	no	down	Isoflavone 7-O-methyltransferase
		AH14G44040	1.46477	no	up	Isoflavone 7-O-methyltransferase
	d6	AH04G23420	24.791	yes	up	Vestitone reductase
		AH14G27180	69.5482	yes	up	Vestitone reductase
	d7	AH14G37200	0.39619	no	down	Isoflavone 7-O-methyltransferase
		AH08G27130	1.25239	no	up	Isoflavone 7-O-methyltransferase
		AH14G43260	0.319498	no	down	Isoflavone 7-O-methyltransferase
		AH09G01720	0.475507	yes	down	Isoflavone 7-O-methyltransferase
		AH14G39130	0.482365	yes	down	Isoflavone 7-O-methyltransferase
		AH14G39150	4.24538	no	up	Isoflavone 7-O-methyltransferase
		AH14G37140	1.33517	no	up	Isoflavone 7-O-methyltransferase
		AH14G39080	3.28186	no	up	Isoflavone 7-O-methyltransferase
		AH15G34850	1.38132	no	up	Isoflavone 7-O-methyltransferase
		AH00G01370	1.03761	no	up	Isoflavone 7-O-methyltransferase
		AH14G35990	1.0554	no	up	Isoflavone 7-O-methyltransferase
		AH14G36340	1.59959	no	up	Isoflavone 7-O-methyltransferase
		AH14G44050	1.00396	no	up	Isoflavone 7-O-methyltransferase
		AH14G36350	1.63226	no	up	Isoflavone 7-O-methyltransferase
		AH14G35970	0.984337	no	down	Isoflavone 7-O-methyltransferase
		AH14G44040	1.46477	no	up	Isoflavone 7-O-methyltransferase
Pathway	Gene set	Gene_id	T2N1_vs_T2N0_fc	Significant	Regulate	Description
Amino acid metabolism	a1	AH14G20240	0.0643743	yes	down	Delta-1-pyrroline-5-carboxylate synthase
		AH04G17800	0.0434331	yes	down	Delta-1-pyrroline-5-carboxylate synthase
		AH02G20050	0.363926	yes	down	Delta-1-pyrroline-5-carboxylate synthase
		AH12G22370	0.239043	yes	down	Delta-1-pyrroline-5-carboxylate synthase
	a2	AH11G22810	0.339217	yes	down	Delta-1-pyrroline-5-carboxylate dehydrogenase 12A1, mitochondrial
		AH01G34330	0.373988	yes	down	Delta-1-pyrroline-5-carboxylate dehydrogenase 12A1, mitochondrial
	a3	AH14G20240	0.0643743	yes	down	Delta-1-pyrroline-5-carboxylate synthase
		AH04G17800	0.0434331	yes	down	Delta-1-pyrroline-5-carboxylate synthase
		AH02G20050	0.363926	yes	down	Delta-1-pyrroline-5-carboxylate synthase
		AH12G22370	0.239043	yes	down	Delta-1-pyrroline-5-carboxylate synthase
	a4	AH20G35100	11.1537	yes	up	Proline dehydrogenase 2, mitochondrial
		AH14G37520	4.51035	yes	up	Proline dehydrogenase 2, mitochondrial
		AH14G42830	11.7285	yes	up	Proline dehydrogenase 2, mitochondrial
		AH10G27380	5.83679	yes	up	Proline dehydrogenase 2, mitochondrial
	a5	AH13G00430	4.59756	yes	up	Probable prolyl 4-hydroxylase 10
		AH04G03030	552.83	yes	up	Probable prolyl 4-hydroxylase 4
		AH13G30650	9.93807	yes	up	Probable prolyl 4-hydroxylase 3
		AH03G27770	8.34162	yes	up	Probable prolyl 4-hydroxylase 3
		AH01G08970	6.48514	yes	up	Probable prolyl 4-hydroxylase 10
		AH05G35170	4.48036	yes	up	Probable prolyl 4-hydroxylase 12
		AH14G03920	1062.4	yes	up	Probable prolyl 4-hydroxylase 4
	a6	AH11G22810	0.339217	yes	down	Delta-1-pyrroline-5-carboxylate dehydrogenase 12A1, mitochondrial
		AH01G34330	0.373988	yes	down	Delta-1-pyrroline-5-carboxylate dehydrogenase 12A1, mitochondrial
	a7	AH13G29660	8.56534	yes	up	Ornithine decarboxylase
		AH08G01910	15.366	yes	up	Ornithine decarboxylase
		AH17G23200	14.6375	yes	up	Ornithine decarboxylase
		AH03G26070	9.93848	yes	up	Ornithine decarboxylase
	a8	AH11G25190	2.72004	yes	up	Agmatine deiminase
		AH11G25250	2.11827	yes	up	Agmatine deiminase
	a9	AH03G27950	281.18	yes	up	Aldehyde dehydrogenase family 3 member F1
		AH08G05840	0.467162	yes	down	Aldehyde dehydrogenase family 3 member H1
		AH11G21280	0.188164	yes	down	Aldehyde dehydrogenase family 2 member B4, mitochondrial
		AH05G30860	2.58664	yes	up	Aldehyde dehydrogenase family 2 member B4, mitochondrial
		AH19G32030	1	no test	no test	Myosin-11
		AH15G02350	0.29773	no	down	Unknown function
		AH01G19700	0.262947	yes	down	Aldehyde dehydrogenase family 2 member B4, mitochondrial
		AH15G22820	2.65275	yes	up	Aldehyde dehydrogenase family 2 member B4, mitochondrial
	a10	AH03G09820	0.121395	yes	down	Putative amidase C869.01
		AH13G51940	5.10512	yes	up	Putative amidase C869.01
		AH13G12450	0.21284	yes	down	Putative amidase C869.01
	a11	AH01G20270	0.354916	yes	down	Probable LL-diaminopimelate aminotransferase, chloroplastic
		AH20G08850	8.78897	yes	up	Aminotransferase ALD1
	a12	AH11G27110	0.487626	yes	down	Probable acetyl-CoA acetyltransferase, cytosolic 2
	a13	AH18G30390	3.43602	yes	up	Probable sarcosine oxidase
Lipid metabolism	b1	AH04G24140	0.292536	yes	down	Lysophospholipid acyltransferase LPEAT2
		AH14G28190	0.0881283	yes	down	Lysophospholipid acyltransferase LPEAT2
	b2	AH08G26540	6.46809	yes	up	Acyl-protein thioesterase 2
		AH18G31820	2.83544	yes	up	Acyl-protein thioesterase 2
		AH08G09910	0.377142	no	down	Lecithin-cholesterol acyltransferase-like 1
		AH17G34380	0.0378399	yes	down	Lecithin-cholesterol acyltransferase-like 1
	b3	AH06G24260	1.61515	no	up	Glycerophosphodiester phosphodiesterase GDPD1, chloroplastic
		AH11G04370	5.29246	no	up	Glycerophosphodiester phosphodiesterase GDPD1, chloroplastic
		AH01G04540	30.2822	yes	up	Glycerophosphodiester phosphodiesterase GDPD1, chloroplastic
	b4	AH14G00970	0.189747	yes	down	Non-specific phospholipase C2
		AH18G34500	2.30517	yes	up	Non-specific phospholipase C6
	b5	AH03G43940	3.17714	yes	up	Phosphoethanolamine N-methyltransferase
		AH13G46640	6.35529	yes	up	Phosphoethanolamine N-methyltransferase
		AH15G25920	4.10374	yes	up	Phosphoethanolamine N-methyltransferase
TCA cycle	c1	AH11G01560	0.37198	yes	down	Citrate synthase, glyoxysomal
		AH01G07200	0.312271	yes	down	Citrate synthase, glyoxysomal
		AH01G26430	8.95833	yes	up	ATP-citrate synthase beta chain protein 1
	c2	AH10G01550	4.42538	yes	up	Malate dehydrogenase, chloroplastic
		AH11G23300	2.25715	yes	up	Malate dehydrogenase, chloroplastic
	c3	AH14G41030	0.0859688	yes	down	2-oxoglutarate dehydrogenase, mitochondrial
		AH09G31250	0.521507	no	down	2-oxoglutarate dehydrogenase, mitochondrial
	c4	AH14G41030	0.0859688	yes	down	2-oxoglutarate dehydrogenase, mitochondrial
		AH09G31250	0.521507	no	down	2-oxoglutarate dehydrogenase, mitochondrial
Flavonoids and isoflavones metabolism	d1	AH00G08490	1.02557	no	up	Uncharacterized protein
	d2	AH14G09830	3.10905	yes	up	Stilbene synthase 1
		AH04G08680	2.00892	yes	up	Stilbene synthase 3
		AH13G11250	15.6379	yes	up	Chalcone synthase
		AH04G08600	2.45978	yes	up	Stilbene synthase 3
		AH14G09220	2.51353	yes	up	Stilbene synthase 3
		AH16G46300	2.34588	yes	up	Stilbene synthase 3
		AH14G09920	2.31238	yes	up	Stilbene synthase 3
		AH14G09810	2.82933	yes	up	Stilbene synthase 3
		AH04G08590	3.18833	yes	up	Stilbene synthase 3
		AH14G00100	2.04288	yes	up	Stilbene synthase 1
		AH03G08660	3.44083	yes	up	Chalcone synthase
		AH14G09130	2.84433	yes	up	Stilbene synthase 1
		AH04G08670	2.26997	yes	up	Stilbene synthase 1
		AH14G09160	2.28003	yes	up	Stilbene synthase 3
		AH14G00120	2.12552	yes	up	Stilbene synthase 1
		AH14G09150	2.12593	yes	up	Stilbene synthase 1
		AH04G08690	2.24283	yes	up	Stilbene synthase 3
		AH14G09180	1.64235	no	up	Stilbene synthase 3
		AH16G46310	2.22964	yes	up	Stilbene synthase 3
		AH04G08660	2.13055	yes	up	Stilbene synthase 1
		AH14G09170	1.43879	no	up	Stilbene synthase 3
		AH17G29630	10.2622	no	up	Chalcone synthase
		AH14G09840	1.62063	no	up	Stilbene synthase 1
		AH14G09210	1.49319	no	up	Stilbene synthase 3
	d3	AH19G38680	9.63062	yes	up	Cytochrome P450 CYP73A100
		AH09G29400	8.6244	yes	up	Cytochrome P450 CYP73A100
	d4	AH15G01040	0.356634	no	down	Cytochrome P450 81E8
		AH15G01050	0.466257	yes	down	Cytochrome P450 81E8
		AH05G04990	0.310081	yes	down	Cytochrome P450 81E8
		AH11G11030	0.3133	yes	down	Cytochrome P450 81E8
	d5	AH14G37200	1.72576	no	up	Isoflavone 7-O-methyltransferase
		AH08G27130	0.334035	yes	down	Isoflavone 7-O-methyltransferase
		AH14G43260	3.42817	no	up	Isoflavone 7-O-methyltransferase
		AH09G01720	0.830853	no	down	Isoflavone 7-O-methyltransferase
		AH14G39130	1.14421	no	up	Isoflavone 7-O-methyltransferase
		AH14G39150	0.65928	no	down	Isoflavone 7-O-methyltransferase
		AH14G37140	1.73623	no	up	Isoflavone 7-O-methyltransferase
		AH14G39080	0.635937	no	down	Isoflavone 7-O-methyltransferase
		AH15G34850	3.93615	yes	up	Isoflavone 7-O-methyltransferase
		AH00G01370	0.257455	yes	down	Isoflavone 7-O-methyltransferase
		AH14G35990	3.27771	yes	up	Isoflavone 7-O-methyltransferase
		AH14G36340	0.267945	yes	down	Isoflavone 7-O-methyltransferase
		AH14G44050	2.72439	yes	up	Isoflavone 7-O-methyltransferase
		AH14G36350	2.00127	yes	up	Isoflavone 7-O-methyltransferase
		AH14G35970	0.362724	yes	down	Isoflavone 7-O-methyltransferase
		AH14G44040	9.57387	yes	up	Isoflavone 7-O-methyltransferase
	d6	AH04G23420	87.291	yes	up	Vestitone reductase
		AH14G27180	132.153	yes	up	Vestitone reductase
	d7	AH14G37200	1.72576	no	up	Isoflavone 7-O-methyltransferase
		AH08G27130	0.334035	yes	down	Isoflavone 7-O-methyltransferase
		AH14G43260	3.42817	no	up	Isoflavone 7-O-methyltransferase
		AH09G01720	0.830853	no	down	Isoflavone 7-O-methyltransferase
		AH14G39130	1.14421	no	up	Isoflavone 7-O-methyltransferase
		AH14G39150	0.65928	no	down	Isoflavone 7-O-methyltransferase
		AH14G37140	1.73623	no	up	Isoflavone 7-O-methyltransferase
		AH14G39080	0.635937	no	down	Isoflavone 7-O-methyltransferase
		AH15G34850	3.93615	yes	up	Isoflavone 7-O-methyltransferase
		AH00G01370	0.257455	yes	down	Isoflavone 7-O-methyltransferase
		AH14G35990	3.27771	yes	up	Isoflavone 7-O-methyltransferase
		AH14G36340	0.267945	yes	down	Isoflavone 7-O-methyltransferase
		AH14G44050	2.72439	yes	up	Isoflavone 7-O-methyltransferase
		AH14G36350	2.00127	yes	up	Isoflavone 7-O-methyltransferase
		AH14G35970	0.362724	yes	down	Isoflavone 7-O-methyltransferase
		AH14G44040	9.57387	yes	up	Isoflavone 7-O-methyltransferase
Pathway	Metabolite	T1N1	T1N0	T2N1	T2N0
Amino acid metabolism	L-Proline	4.39078	3.56227	3.85498	2.86302
	L-Arginine	6.86688	5.64262	6.96697	5.26132
	4-Hydroxycinnamoylagmatine	4.6106	4.2286	3.95908	3.90917
	Feruloylputrescine	4.59322	4.43835	4.6578	3.20523
	Diaminopimelic acid	5.16312	4.52102	5.55728	4.36245
	L-Aspartic Acid	5.66105	4.90973	5.43512	5.27582
	Allysine	4.815	5.41358	4.81857	5.55973
	N2-(D-1-Carboxyethyl)-L-lysine	5.51008	5.1782	4.82892	5.17733
	DL-Pipecolinic acid	4.26435	5.42337	4.16053	5.85858
TCA cycle	Oxoglutaric acid	6.6148	6.55695	6.49117	6.4343
	Malic acid	6.91622	6.88783	6.85405	6.82298
	Citric acid	6.77945	6.72063	6.65633	6.59297
Lipid metabolism	Choline	7.35217	7.15487	7.33378	6.89602
	Phosphocholine	6.12603	5.76507	6.3462	5.32655
	Glycerylphosphorylethanolamine	4.57082	4.68605	4.83955	5.22253
	Glycerophosphocholine	5.49693	5.61618	5.84387	6.28207
	LPC(18:1)	4.62315	5.82263	5.33695	5.17452
Flavonoids and isoflavones metabolism	Daidzin	5.00997	3.24942	2.9754	4.5802
	6''-O-Malonyldaidzin	5.48823	3.78782	4.4581	4.65315
	Glycitin	5.03037	4.12293	4.03475	4.79067
	6''-Malonylgenistin	4.11788	4.76263	3.89582	4.96892
	Genistein	5.80892	4.90415	4.49942	5.40248
	Apigenin	5.2281	3.91215	4.3545	3.878
	Daidzein	5.64117	4.4827	4.57592	5.28805
	Formononetin	4.79947	3.72732	3.95062	4.10125
	Vestitone	4.82315	3.37197	4.12808	4.16495
	(-)-Medicarpin	4.89382	3.8113	3.96022	4.18728
	Medicocarpin	3.91518	4.1631	3.56182	4.29402
	Isosakuranetin	4.19335	3.60105	3.22175	4.24185
	Isoliquiritigenin	3.9687	3.20215	3.3279	3.81098
